# Supplementary material for: An Integrated Transcriptome-Wide Analysis of Cave and Surface Dwelling Astyanax mexicanus
Source: PLoS One. 2013 Feb 6;8(2):e55659. doi: 10.1371/journal.pone.0055659 (PMC3566029; doi:10.1371/journal.pone.0055659)
Supplement: Table S1 — Catalog of BlastX identities of 22,596 contigs assembled from an integrated Astyanax transcriptome. (XLS) [file pone.0055659.s005.xls]

## Sheet: Sheet1
Integrated assembly annotation
Length (bp)	Accession	Description	Max Score	Total Score	Query coverage	E value	Maximum identity	MapViewer position
16952	gi|189523699|XP_001923800.1	PREDICTED: titin [Danio rerio]	2428	47290	0.99	0	0.86	9:43,129K-43,350K bp
15307	gi|338797058|BAK42007.1	cytochrome oxidase subunit 1 [Astyanax mexicanus]	593	593	0.12	0	0.92
13812	gi|326674641|XP_003200176.1	PREDICTED: plectin-like [Danio rerio]	2863	5123	0.86	0	0.85
12942	gi|169154862|CAQ15248.1	titin-like [Danio rerio]	5144	46810	0.89	0	0.85
12354	gi|326675669|XP_694827.4	PREDICTED: apolipoprotein B-100 [Danio rerio]	1880	4650	0.97	0	0.6
10708	gi|125827065|XP_001337289.1	PREDICTED: hypothetical protein LOC796880 [Danio rerio]	3261	7677	0.98	0	0.55	10:9,602K-9,685K bp
9911	gi|71834286|NP_001025233.1	apolipoprotein B, like [Danio rerio]	2704	2704	0.97	0	0.47	20:30,982K-31,000,900 bp
8925	gi|189530492|XP_684861.3	PREDICTED: hypothetical protein LOC556848 [Danio rerio]	462	1490	0.86	9e-174	0.64	17:23,157K-23,242K bp
8740	gi|121582322|NP_001073420.1	CCR4-NOT transcription complex subunit 1 [Danio rerio]	2926	4203	0.83	0	0.95	25:13,934K-13,976K bp
8106	gi|220672679|CAX14674.1	novel protein similar to vertebrate ankyrin repeat domain 12 (ANKRD12) [Danio rerio]	822	1935	0.7	0	1
7752	gi|189535920|XP_001922206.1	PREDICTED: filamin-A [Danio rerio]	4382	5368	0.94	0	0.93	23:19,252K-19,314K bp
7723	gi|326677163|XP_001922113.2	PREDICTED: ryanodine receptor 3 [Danio rerio]	1223	2440	0.99	0	0.9
7671	gi|326670414|XP_002663326.2	PREDICTED: e3 SUMO-protein ligase RanBP2 [Danio rerio]	1722	3711	0.92	0	0.61
7549	gi|301613248|XP_002936128.1	PREDICTED: centrosomal protein of 192 kDa-like [Xenopus (Silurana) tropicalis]	1306	1491	0.66	0	0.53
7255	gi|118093186|XP_421822.2	PREDICTED: similar to chmadrin (short type) [Gallus gallus]	238	989	0.46	2e-85	0.8
7207	gi|47210059|CAF91892.1	unnamed protein product [Tetraodon nigroviridis]	253	298	0.37	2e-64	0.48
7191	gi|189521304|XP_692201.3	PREDICTED: hypothetical protein LOC563749 [Danio rerio]	346	1167	0.71	4e-92	0.68	7:19,219K-19,234,600 bp
7061	gi|158749543|NP_780584.2	ankyrin repeat and KH domain-containing protein 1 [Mus musculus]	559	4828	0.89	0	0.87
7020		NSS
7019	gi|326677389|XP_003200823.1	PREDICTED: melanoma inhibitory activity protein 3 [Danio rerio]	396	803	0.28	6e-151	0.71
6885	gi|326677195|XP_003200778.1	PREDICTED: tudor domain-containing protein 6-like [Danio rerio]	575	2221	0.63	0	0.8
6815	gi|326672773|XP_002664136.2	PREDICTED: hypothetical protein LOC100330539 [Danio rerio]	253	993	0.46	3e-64	0.65
6787	gi|169646818|NP_001112369.1	envoplakin [Danio rerio]	551	819	0.9	0	0.6
6682	gi|326667811|XP_001924014.2	PREDICTED: myosin heavy chain, fast skeletal muscle [Danio rerio]	1741	1741	0.97	0	0.94
6639	gi|312100969|XP_003149510.1	hypothetical protein LOAG_13958 [Loa loa]	46.6	88.6	0.03	0.049	0.35
6594	gi|319655732|NP_956947.2	transcriptional regulator ATRX [Danio rerio]	677	2366	0.84	0	0.92
6553	gi|126313863|XP_001368308.1	PREDICTED: similar to ATP(GTP)-binding protein [Monodelphis domestica]	730	808	0.84	0	0.37
6440	gi|113678140|NP_001038323.1	chromodomain helicase DNA binding protein 4 [Danio rerio]	1580	2814	0.87	0	0.95
6382	gi|164523610|ABY60840.1	phosphatidylinositol phosphate 5-kinase type III isoform d [Danio rerio]	1787	3219	0.93	0	0.94
6355	gi|55925504|NP_001007323.1	myosin-binding protein C, slow-type [Danio rerio]	1674	1853	0.96	0	0.91
6297	gi|326677195|XP_003200778.1	PREDICTED: tudor domain-containing protein 6-like [Danio rerio]	384	1945	0.8	1e-103	0.46
6261	gi|220678551|CAX14721.1	novel protein similar to vertebrate RAB11 family interacting protein 5	341	558	0.27	8e-91	0.78
6245	gi|156548151|XP_001606762.1	PREDICTED: similar to microtubule associated protein xmap215, partial [Nasonia vitripennis]	610	1280	0.83	0	0.66
6244	gi|153791434|NP_001093471.1	calmodulin-regulated spectrin-associated protein 1-B [Danio rerio]	1321	2090	0.74	0	0.83	5:67,320K-67,382K bp
6224	gi|94732977|CAK11237.1	novel protein similar to vertebrate nebulin (NEB) [Danio rerio]	1620	5120	0.99	0	0.8
6177	gi|326676262|XP_700689.4	PREDICTED: neuroblast differentiation-associated protein AHNAK [Danio rerio]	692	2971	0.8	0	0.33
6167	gi|220679188|CAX13319.1	programmed cell death 11 [Danio rerio]	1243	1873	0.89	0	0.6
6077	gi|31745178|NP_853634.1	transcription activator BRG1 [Danio rerio]	1526	2239	0.75	0	0.95	3:15,534K-15,724K bp
6037	gi|238776850|NP_001154919.1	nipped-B-like protein [Danio rerio]	1604	2695	0.86	0	0.89	10:35,010K-35,099K bp
5981	gi|50540364|NP_001002648.1	solute carrier family 38, member 3 [Danio rerio]	765	765	0.24	0	0.89	8:24,344K-24,383K bp
5957	gi|38256967|BAD01546.1	keratin associated protein [Homo sapiens]	44.3	44.3	0.03	0.24	0.35
5933	gi|292624600|XP_002665713.1	PREDICTED: desmoglein-4 [Danio rerio]	452	600	0.23	2e-124	0.71	20:6,298,400-6,312,200 bp
5914	gi|28856122|AAH48031.1	Zgc:110391 protein [Danio rerio]	608	736	0.28	3e-171	0.93
5900	gi|318086288|NP_001187253.1	myeloperoxidase [Ictalurus punctatus]	1086	1086	0.41	0	0.68
5893	gi|326677406|XP_002665846.2	PREDICTED: desmoplakin, partial [Danio rerio]	1631	1631	0.9	0	0.52
5867	gi|208431759|NP_001129103.1	ATPase, Ca++ transporting, plasma membrane 1b [Danio rerio]	1576	1981	0.65	0	0.9	25:20,281K-20,338K bp
5844	gi|110005908|ABG48499.1	titin b [Danio rerio]	3364	36340	0.99	0	0.85
5828	gi|113951767|NP_001039324.1	hypothetical protein LOC751793 [Danio rerio]	1866	1866	0.58	0	0.85	3:27,632K-27,707K bp
5803	gi|58615305|AAW80263.1	carbamoyl-phosphate synthetase 2, aspartate transcarbamylase, and dihydroorotase [Danio rerio]	3125	3277	0.96	0	0.89
5735	gi|326669724|XP_002663066.2	PREDICTED: myomesin-1 isoform 1 [Danio rerio]	1544	3250	0.78	0	0.87
5733	gi|226823301|NP_001005391.2	clathrin, heavy polypeptide a [Danio rerio]	2482	2482	0.69	0	0.97	10:25,913K-25,986K bp
5644	gi|326668469|XP_688205.4	PREDICTED: xin actin-binding repeat-containing protein 2 [Danio rerio]	923	971	0.61	0	0.56
5577	gi|148236347|NP_001082988.1	leukocyte receptor cluster member 8 homolog [Danio rerio]	101	101	0.03	2e-18	0.83	16:11,149,800-11,161,800 bp
5574	gi|326672292|XP_003199630.1	PREDICTED: LOW QUALITY PROTEIN: hypothetical protein LOC100007502 [Danio rerio]	1337	1337	0.87	0	0.54
5569	gi|41282082|NP_571016.2	pl10 [Danio rerio]	1078	1078	0.37	0	0.89	6:61,358K-61,546K bp
5557	gi|326675150|XP_003200290.1	PREDICTED: pogo transposable element with ZNF domain-like [Danio rerio]	859	1291	0.67	0	0.58
5547	gi|326670817|XP_003199295.1	PREDICTED: xin actin-binding repeat-containing protein 2-like [Danio rerio]	1054	1951	0.93	0	0.59
5544	gi|213627625|AAI71702.1	F5 protein [Danio rerio]	1128	3055	0.9	0	0.76
5536	gi|292627691|XP_692120.3	PREDICTED: cohesin subunit SA-1 [Danio rerio]	2254	2254	0.69	0	0.93	24:28,259K-28,316K bp
5528	gi|326675614|XP_690924.5	PREDICTED: zinc finger protein Rlf [Danio rerio]	1137	1880	0.97	0	0.59
5471	gi|189517232|XP_693776.3	PREDICTED: hypothetical protein LOC565404 [Danio rerio]	432	1203	0.64	4e-118	0.99	3:34,778K-34,824K bp
5440	gi|190337769|AAI63893.1	Dnmt1 protein [Danio rerio]	1447	2613	0.87	0	0.89
5412	gi|131889088|NP_001076499.1	hypothetical protein LOC100009661 [Danio rerio]	612	1298	0.57	0	0.87	25:31,117,300-31,145,100 bp
5381	gi|326673169|XP_001921298.3	PREDICTED: Golgin subfamily A member 4 [Danio rerio]	810	2536	0.96	0	0.62
5372	gi|56269784|AAH86970.1	Top2a protein [Danio rerio]	2254	2254	0.91	0	0.78
5356	gi|326670455|XP_700731.5	PREDICTED: neurabin-1-like [Danio rerio]	1000	1000	0.76	0	0.54
5332	gi|116875773|NP_001070917.1	probable ubiquitin carboxyl-terminal hydrolase FAF-X [Danio rerio]	3033	3256	0.99	0	0.95	9:33,661K-33,727K bp
5324	gi|326665256|XP_003198001.1	PREDICTED: CD59 glycoprotein-like [Danio rerio]	73.6	73.6	0.05	3e-10	0.42
5289	gi|125838086|XP_693953.2	PREDICTED: sister chromatid cohesion protein PDS5 homolog B [Danio rerio]	2365	2365	0.8	0	0.92	15:33,342K-33,415K bp
5286	gi|307106579|EFN54824.1	hypothetical protein CHLNCDRAFT_134835 [Chlorella variabilis]	40.8	40.8	0.05	2.3	0.31
5264	gi|32479133|AAN12398.1	polyprotein [Tetraodon nigroviridis]	756	756	0.64	0	0.4
5237	gi|319738605|NP_956758.2	intron-binding protein aquarius [Danio rerio]	2061	2390	0.79	0	0.88
5232	gi|169154923|CAQ13255.1	novel protein similar to vertebrate zinc finger, MYM-type 2 (ZMYM2) [Danio rerio]	1455	1708	0.79	0	0.83
5229	gi|326671671|XP_695257.5	PREDICTED: lymphocyte antigen 75, partial [Danio rerio]	1401	1882	0.73	0	0.59
5226	gi|18858295|NP_571761.1	Na+/K+ -ATPase alpha 1 subunit [Danio rerio]	1771	1771	0.6	0	0.95	1:2,014,800-2,039K bp
5218	gi|326664222|XP_001923573.3	PREDICTED: eukaryotic translation initiation factor 5B [Danio rerio]	1172	1364	0.48	0	1
5199	gi|326675601|XP_696560.3	PREDICTED: la-related protein 1 [Danio rerio]	963	1092	0.59	0	0.71
5189	gi|326911031|XP_003201866.1	PREDICTED: uncharacterized protein C10orf18-like [Meleagris gallopavo]	86.7	86.7	0.09	4e-14	0.34
5163	gi|189531274|XP_690215.3	PREDICTED: kinesin-like protein KIF26A-like [Danio rerio]	1743	1743	0.85	0	0.76	17:43,502K-43,632K bp
5158	gi|169158976|CAQ13674.1	novel protein similar to H.sapiens TSC22 domain family, member (zgc:85857) [Danio rerio]	573	749	0.49	1e-160	0.87
5158	gi|189520228|XP_001334829.2	PREDICTED: VWFA and cache domain-containing protein 1 [Danio rerio]	1819	2314	0.73	0	0.95	6:33,389K-33,574K bp
5152	gi|189523699|XP_001923800.1	PREDICTED: titin [Danio rerio]	2767	103400	0.92	0	0.92	9:43,129K-43,350K bp
5131	gi|189527306|XP_701357.3	PREDICTED: Bloom syndrome protein homolog, partial [Danio rerio]	901	1506	0.68	0	0.82	18:26,065K-26,085K bp
5119	gi|326676759|XP_003200670.1	PREDICTED: hypothetical protein LOC100535641 [Danio rerio]	314	5081	0.95	9e-96	0.31
5114	gi|224050349|XP_002188974.1	PREDICTED: similar to circumsporozoite protein [Taeniopygia guttata]	40	40	0.05	3.6	0.3
5100	gi|326677488|XP_003200850.1	PREDICTED: lysosome membrane protein 2 [Danio rerio]	315	315	0.13	4e-83	0.7
5099	gi|260802232|XP_002595996.1	hypothetical protein BRAFLDRAFT_84070 [Branchiostoma floridae]	42.7	166	0.05	0.58	0.31
5083	gi|68366436|XP_684311.1	PREDICTED: splicing factor 3B subunit 1 isoform 1 [Danio rerio]	1436	2273	0.72	0	0.99	9:32,560,400-32,579,800 bp
5077	gi|326671673|XP_003199488.1	PREDICTED: myomesin-2 [Danio rerio]	1032	2285	0.95	0	0.6
5075	gi|292616128|XP_001920233.2	PREDICTED: hypothetical protein LOC560010 [Danio rerio]	202	296	0.23	4e-49	0.51	7:39,763,800-39,773,200 bp
5069	gi|47227705|CAG09702.1	unnamed protein product [Tetraodon nigroviridis]	662	998	0.66	0	0.81
5058	gi|315583015|NP_001186845.1	protein strawberry notch homolog 1 [Danio rerio]	2082	2082	0.82	0	0.87
5056	gi|292615153|XP_002662557.1	PREDICTED: ubiquitin carboxyl-terminal hydrolase 4 isoform 2 [Danio rerio]	1176	1633	0.57	0	0.88	6:46,296,200-46,326,200 bp
5052	gi|189527971|XP_001337214.2	PREDICTED: hypothetical protein LOC796814 [Danio rerio]	172	172	0.1	4e-40	0.51	4:64,255,780-64,258K bp
5041	gi|292623176|XP_001919797.2	PREDICTED: exportin-1 [Danio rerio]	2036	2036	0.66	0	0.96	17:21,617,500-21,644,200 bp
5021	gi|94732369|CAK04960.1	bromodomain-containing 2 [Danio rerio]	465	1087	0.48	0	0.73
5017	gi|169146799|CAQ15440.1	PTC7 protein phosphatase homolog (S. cerevisiae) [Danio rerio]	406	545	0.18	3e-145	0.96
5016	gi|123438135|XP_001309855.1	variable membrane protein precursor [Trichomonas vaginalis G3]	53.9	53.9	0.36	0.0002	0.2
5008	gi|223647430|ACN10473.1	Splicing factor 3B subunit 3 [Salmo salar]	2376	2376	0.75	0	0.98
5005	gi|114579265|XP_515665.2	PREDICTED: similar to mKIAA0687 protein [Pan troglodytes]	749	1593	0.68	0	0.95
4993	gi|292619478|XP_002663993.1	PREDICTED: ATP-dependent RNA helicase DHX8 isoform 1 [Danio rerio]	1838	2095	0.69	0	0.99	12:20,343,300-20,365,600 bp
4956	gi|189529829|XP_688748.3	PREDICTED: protein virilizer homolog [Danio rerio]	1007	2076	0.98	0	0.84	16:25,321K-25,368K bp
4943	gi|148725532|CAN87909.1	novel protein similar to gelsolin, like 1 (gsnl1, zgc:77481) [Danio rerio]	1176	1176	0.45	0	0.78
4926	gi|326675180|XP_003200296.1	PREDICTED: ATPase family AAA domain-containing protein 2, partial [Danio rerio]	1591	1591	0.88	0	0.71
4914	gi|326680414|XP_003201517.1	PREDICTED: anoctamin-5-like [Danio rerio]	1408	1408	0.54	0	0.81
4907	gi|116235424|NP_001070722.1	sarcolemmal membrane-associated protein [Danio rerio]	994	1231	0.51	0	0.84	11:42,295K-42,560K bp
4899	gi|148724874|CAK11048.2	novel protein similar to vertebrate CREB binding protein (Rubinstein-Taybi syndrome) (CREBBP) [Danio rerio]	1021	2310	0.9	0	0.98
4889	gi|189537675|XP_694227.3	PREDICTED: centrosomal protein of 152 kDa-like [Danio rerio]	467	1446	0.99	0	0.64	25:27,814K-27,874K bp
4879	gi|317419734|CBN81770.1	Sorting nexin-16 [Dicentrarchus labrax]	434	434	0.22	5e-119	0.65
4875	gi|326671180|XP_694414.5	PREDICTED: histone-lysine N-methyltransferase NSD3 [Danio rerio]	420	909	0.5	0	0.53
4874	gi|28502773|AAH47168.1	Usp42 protein [Danio rerio]	957	957	0.64	0	0.57
4865	gi|259155146|NP_001158815.1	Leucyl-tRNA synthetase, cytoplasmic [Salmo salar]	1728	2037	0.74	0	0.88
4864	gi|317419433|CBN81470.1	ATP-citrate synthase [Dicentrarchus labrax]	894	1925	0.69	0	0.96
4852	gi|169145944|CAQ14603.1	novel protein (zgc:56006) [Danio rerio]	864	1543	0.46	0	0.91
4848	gi|172088043|NP_001116484.1	amyloid-like protein 2 [Danio rerio]	557	1193	0.43	0	0.93	18:44,144K-44,347K bp
4840	gi|148540190|NP_001038398.2	ArfGAP with SH3 domain, ankyrin repeat and PH domain 2b [Danio rerio]	507	940	0.39	0	0.9	20:29,344K-29,394K bp
4838	gi|326670537|XP_003199236.1	PREDICTED: tubulin polyglutamylase TTLL4 [Danio rerio]	656	1201	0.71	0	0.77
4817	gi|205360886|NP_001128549.1	alpha-2-macroglobulin-like 1 [Xenopus laevis]	828	1049	0.92	0	0.43
4813	gi|47087411|NP_998599.1	zinc finger CCCH domain-containing protein 7A [Danio rerio]	1387	1387	0.62	0	0.72	3:39,948K-39,991K bp
4812	gi|45433537|NP_956505.2	fragile X mental retardation syndrome-related protein 2 [Danio rerio]	787	993	0.41	0	0.88	7:22,588K-22,694K bp
4809	gi|317695951|NP_001188031.1	lissencephaly-1-like protein A [Ictalurus punctatus]	822	822	0.26	0	0.95
4808	gi|211578412|NP_001096096.2	slow myosin heavy chain 2 [Danio rerio]	2535	2707	0.98	0	0.95	24:39,037,100-39,072,400 bp
4804	gi|46559756|NP_956213.2	AP-2 complex subunit beta [Danio rerio]	1184	1184	0.44	0	0.96	5:62,826K-62,909K bp
4788	gi|6009727|BAA85038.1	alpha-2-macroglobulin-1 [Cyprinus carpio]	1170	1170	0.93	0	0.65
4785	gi|21070180|AAM34209.1	envelope protein [Danio rerio]	65.1	164	0.07	8e-10	0.71
4772	gi|181339668|NP_001116771.1	hypothetical protein LOC569865 [Danio rerio]	160	272	0.63	2e-36	0.32	9:21,330,300-21,338,100 bp
4771	gi|45387777|NP_991242.1	cytidine deaminase [Danio rerio]	256	256	0.1	2e-65	0.79	11:3,334,300-3,343,100 bp
4762	gi|47225899|CAF98379.1	unnamed protein product [Tetraodon nigroviridis]	648	648	0.41	0	0.62
4758	gi|326676818|XP_706368.2	PREDICTED: hypothetical protein LOC566074 [Danio rerio]	58.2	223	0.16	1e-05	0.33
4752	gi|47206579|CAF91618.1	unnamed protein product [Tetraodon nigroviridis]	115	242	0.13	1e-48	1
4744	gi|119852235|BAF42760.1	fibronectin [Silurus asotus]	1016	5542	0.99	0	0.82
4741	gi|326676867|XP_002665647.2	PREDICTED: claspin-like [Danio rerio]	438	649	0.48	3e-120	0.67
4737	gi|47214667|CAG00903.1	unnamed protein product [Tetraodon nigroviridis]	753	1039	0.97	0	0.38
4706	gi|326672449|XP_689700.2	PREDICTED: zinc finger protein 646 [Danio rerio]	1149	3543	0.79	0	0.63
4703	gi|149773476|NP_001092700.1	alpha-taxilin [Danio rerio]	677	677	0.35	0	0.8	19:28,772,300-28,793,500 bp
4693	gi|41054531|NP_955914.1	V-type proton ATPase subunit d 1 [Danio rerio]	703	703	0.22	0	0.99	7:35,427K-35,437,700 bp
4691	gi|220678310|CAX13815.1	novel protein (zgc:152873) [Danio rerio]	1464	1464	0.57	0	0.85
4682	gi|326669278|XP_685155.5	PREDICTED: hypothetical protein LOC557083 [Danio rerio]	194	1152	0.83	1e-46	0.8
4675	gi|115494998|NP_001070028.1	fascin [Danio rerio]	919	919	0.31	0	0.94	3:37,698K-37,713,600 bp
4674	gi|62955679|NP_001017853.1	hypothetical protein LOC550551 [Danio rerio]	288	288	0.27	4e-75	0.47	3:21,952,100-21,962,700 bp
4674	gi|326673001|XP_692299.2	PREDICTED: synaptopodin 2-like a [Danio rerio]	419	831	0.6	5e-163	0.61
4657	gi|326668711|XP_002662529.2	PREDICTED: si:ch211-232m8.6 [Danio rerio]	1046	1575	0.57	0	0.96
4650	gi|292619944|XP_002664137.1	PREDICTED: hypothetical protein LOC100330611 [Danio rerio]	257	465	0.4	1e-65	0.65	13:4,425,900-4,433,400 bp
4637	gi|21070180|AAM34209.1	envelope protein [Danio rerio]	110	110	0.09	2e-21	0.47
4632	gi|301607365|XP_002933295.1	PREDICTED: maltase-glucoamylase, intestinal [Xenopus (Silurana) tropicalis]	1806	2500	0.93	0	0.62
4626	gi|41152050|NP_958445.1	large proline-rich protein BAT3 [Danio rerio]	642	1327	0.72	0	0.76	15:35,110K-35,550K bp
4624	gi|255652966|NP_001038274.1	serine/threonine-protein phosphatase 4 regulatory subunit 3 [Danio rerio]	848	1397	0.52	0	0.98	20:33,412,800-33,438,500 bp
4623	gi|38488708|NP_942108.1	zinc fingers and homeoboxes 3 [Danio rerio]	608	1088	0.64	2e-171	0.76	23:1,937,100-1,941,100 bp
4616	gi|326676909|XP_002665676.2	PREDICTED: sentrin-specific protease 6 [Danio rerio]	607	821	0.4	4e-171	0.75
4616	gi|127139521|NP_955836.2	structural maintenance of chromosomes 2 [Danio rerio]	1950	1950	0.79	0	0.88	1:18,949,900-18,979,200 bp
4611	gi|49618927|AAT68048.1	chromosome adhesion protein SMC1-like [Danio rerio]	2116	2116	0.81	0	0.95
4607	gi|83722645|YP_443922.1	polyprotein [Atlantic salmon swim bladder sarcoma virus]	206	310	0.33	6e-75	0.44
4597	gi|301069399|NP_001001944.2	5'-3' exoribonuclease 2 [Danio rerio]	1561	1561	0.65	0	0.81
4596	gi|49902652|AAH75779.1	Methylenetetrahydrofolate dehydrogenase (NADP+ dependent) [Danio rerio]	1568	1568	0.62	0	0.85
4589	gi|124430733|NP_957286.2	sister chromatid cohesion protein PDS5 homolog A [Danio rerio]	1615	2335	0.89	0	0.97	1:27,107K-27,166K bp
4578	gi|326664218|XP_689188.3	PREDICTED: hypothetical protein LOC560699 [Danio rerio]	572	637	0.68	2e-160	0.52
4578	gi|189529979|XP_688827.3	PREDICTED: si:dkey-97i18.2 [Danio rerio]	1341	1341	0.75	0	0.71	16:30,389,300-30,415,800 bp
4571	gi|73961976|XP_858646.1	PREDICTED: similar to Band 4.1-like protein 3 (4.1B) (Differentially expressed in adenocarcinoma of the lung protein 1) (DAL-1) (DAL1P) (mDAL-1) isoform 14 [Canis familiaris]	425	703	0.42	0	0.67
4565	gi|27545259|NP_775360.1	structural maintenance of chromosomes protein 4 [Danio rerio]	1822	1822	0.9	0	0.84	15:1,598K-1,647K bp
4565	gi|28278390|AAH44132.1	Exportin 6 [Danio rerio]	1978	1978	0.75	0	0.92
4559	gi|113680698|NP_001038678.1	zinc finger protein 592 [Danio rerio]	525	1164	0.76	0	0.8	18:27,023,200-27,038K bp
4546	gi|220678255|CAX14593.1	novel protein (im:7150924) [Danio rerio]	705	1530	0.92	0	0.67
4546	gi|326670647|XP_002663414.2	PREDICTED: nebulin [Danio rerio]	2181	11860	0.92	0	0.85
4543	gi|320043223|NP_001188487.1	wu:fb39e12 [Danio rerio]	642	1041	0.69	0	0.72
4542	gi|94733235|CAK04581.1	chondroitin sulfate proteoglycan 6 (bamacan) [Danio rerio]	1166	2130	0.81	0	1
4539	gi|317419246|CBN81283.1	E3 ubiquitin-protein ligase BRE1A [Dicentrarchus labrax]	917	1238	0.59	0	0.93
4518	gi|224495963|NP_001139073.1	STE20-like serine/threonine-protein kinase [Danio rerio]	928	928	0.65	0	0.65	13:25,531K-25,587K bp
4514	gi|326664643|XP_696031.4	PREDICTED: laminin subunit alpha-3 [Danio rerio]	629	857	0.7	0	0.54
4514	gi|220678559|CAX13538.1	novel protein similar to H.sapiens IDE, insulin-degrading enzyme (IDE, zgc:162603) [Danio rerio]	1930	1930	0.66	0	0.95
4513	gi|255683531|NP_001157499.1	puromycin-sensitive aminopeptidase [Danio rerio]	749	1637	0.59	0	0.95	11:10,900K-10,962K bp
4507	gi|41056171|NP_956624.1	condensin-2 complex subunit D3 [Danio rerio]	1058	1828	0.96	0	0.78	1:21,081,400-21,109,600 bp
4506	gi|77403694|BAE46429.1	ORF2-encoded protein [Danio rerio]	1079	1079	0.68	0	0.56
4501	gi|312104375|XP_003150387.1	hypothetical protein LOAG_14846 [Loa loa]	42	42	0.04	0.87	0.34
4500	gi|312075668|XP_003140519.1	hypothetical protein LOAG_04934 [Loa loa]	46.6	87.8	0.03	0.036	0.47
4492	gi|326672223|XP_694336.5	PREDICTED: angiotensin-converting enzyme [Danio rerio]	1345	3716	0.87	0	0.84
4474	gi|290463321|B8A4F4.1	novel protein similar to H.sapiens TDRD9, tudor domain containing 9 (TDRD9) [Danio rerio]	1170	1938	0.91	0	0.77
4471	gi|119632032|EAX11627.1	R3H domain containing 1, isoform CRA_a [Homo sapiens]	682	752	0.63	0	0.61
4470	gi|124481687|AAI33124.1	LOC571625 protein [Danio rerio]	811	2028	0.93	0	0.89
4467	gi|189526312|XP_701334.3	PREDICTED: ornithine aminotransferase, mitochondrial-like isoform 2 [Danio rerio]	761	761	0.3	0	0.85	12:43,736,700-43,767,900 bp
4462	gi|117606145|NP_001071037.1	pre-mRNA-splicing factor CWC22 homolog [Danio rerio]	740	940	0.37	0	0.93	9:43,889K-44,004K bp
4457	gi|326671336|XP_003199415.1	PREDICTED: LOW QUALITY PROTEIN: PR domain zinc finger protein 15 [Danio rerio]	1553	1553	0.76	0	0.7
4454	gi|77403694|BAE46429.1	ORF2-encoded protein [Danio rerio]	575	704	0.81	0	0.51
4454	gi|292627601|XP_706520.4	PREDICTED: hypothetical protein LOC569837 [Danio rerio]	298	561	0.76	4e-150	0.6	24:20,472,600-20,491,600 bp
4453	gi|326668188|XP_699475.5	PREDICTED: symplekin [Danio rerio]	715	1801	0.78	0	0.85
4441	gi|41393063|NP_958884.1	TAR DNA-binding protein 43 [Danio rerio]	471	518	0.23	2e-137	1	6:49,465,100-49,479,200 bp
4435	gi|213510988|NP_001134311.1	branched-chain-amino-acid aminotransferase, cytosolic [Salmo salar]	313	362	0.13	2e-82	0.78
4429	gi|220675949|CAX14430.1	novel protein (zgc:55857) [Danio rerio]	511	511	0.3	4e-142	0.61
4420	gi|302564339|NP_001082960.2	replication factor C subunit 1 [Danio rerio]	942	1357	0.76	0	0.8
4415	gi|292624080|XP_002665524.1	PREDICTED: carcinoembryonic antigen-related cell adhesion molecule 5 [Danio rerio]	436	477	0.32	6e-125	0.52	19:5,472,600-5,502,700 bp
4386	gi|291190853|NP_001167063.1	SAPS domain family, member 3 [Salmo salar]	1375	1375	0.64	0	0.8
4386	gi|45433533|NP_956114.2	eukaryotic translation initiation factor 3 subunit A [Danio rerio]	1353	1545	0.61	0	0.97	13:15,698K-15,890K bp
4381	gi|148596963|NP_001091958.1	spectrin alpha chain, brain [Danio rerio]	1677	3263	0.85	0	0.97	21:10,634K-10,718K bp
4379	gi|55925452|NP_001002504.2	E3 ubiquitin-protein ligase HECTD1 [Danio rerio]	1154	2372	0.9	0	1	17:26,338,500-26,371,200 bp
4378	gi|190336783|AAI62562.1	Zgc:193796 protein [Danio rerio]	410	764	0.63	0	0.69
4376	gi|326674499|XP_002664770.2	PREDICTED: eukaryotic translation initiation factor 4 gamma 1-like, partial [Danio rerio]	613	784	0.52	0	0.79
4376	gi|47085913|NP_998314.1	peptidyl-prolyl cis-trans isomerase FKBP5 [Danio rerio]	718	718	0.32	0	0.8	6:44,670,300-44,695,300 bp
4369	gi|169403998|NP_001103817.1	leucine-rich repeats and immunoglobulin-like domains protein 3 [Danio rerio]	1439	1439	0.76	0	0.74	4:1,842K-1,882K bp
4365	gi|15625580|AAL04170.1	mismatch repair protein Msh6 [Danio rerio]	2026	2026	0.97	0	0.78
4356	gi|47085781|NP_998227.1	ubiquitin-like modifier-activating enzyme 1 [Danio rerio]	1863	1863	0.75	0	0.92	23:20,169,700-20,199,700 bp
4354	gi|160774200|AAI55214.1	Si:ch211-103f16.2 protein [Danio rerio]	489	489	0.4	1e-135	0.54
4351	gi|157419136|NP_001013461.2	eukaryotic translation initiation factor 4, gamma 2b [Danio rerio]	881	1389	0.61	0	0.92	18:16,910,800-16,923,800 bp
4350	gi|158253570|AAI54248.1	Si:ch211-215a10.4 protein [Danio rerio]	528	528	0.3	2e-147	0.65
4340	gi|47226429|CAG08445.1	unnamed protein product [Tetraodon nigroviridis]	1922	1922	0.9	0	0.49
4336	gi|301129239|NP_997930.2	mediator of RNA polymerase II transcription subunit 14 [Danio rerio]	1526	2171	0.86	0	0.93
4335	gi|148226898|NP_001038760.2	phenylalanyl-tRNA synthetase alpha chain [Danio rerio]	889	889	0.35	0	0.91
4332	gi|187608185|NP_001119895.1	DEAD (Asp-Glu-Ala-Asp) box polypeptide 3 [Danio rerio]	914	914	0.35	0	0.94	9:33,732,700-33,758K bp
4327	gi|55793857|AAV65851.1	CD45 precursor [Ictalurus punctatus]	741	1337	0.71	0	0.68
4326	gi|223647618|ACN10567.1	Glycogen phosphorylase, muscle form [Salmo salar]	1565	1565	0.59	0	0.91
4324	gi|41054027|NP_956190.1	isoleucyl-tRNA synthetase, cytoplasmic [Danio rerio]	2206	2206	0.89	0	0.84
4324	gi|146218430|AAI39866.1	Ahctf1 protein [Danio rerio]	218	376	0.46	9e-54	0.87
4321	gi|183985898|AAI66138.1	LOC733953 protein [Xenopus (Silurana) tropicalis]	680	1278	0.74	0	0.95
4319	gi|326676926|XP_002665685.2	PREDICTED: mitotic checkpoint serine/threonine-protein kinase BUB1 [Danio rerio]	550	895	0.7	6e-154	0.59
4316	gi|130502112|NP_001076300.1	F-box only protein 46 [Danio rerio]	700	1055	0.48	0	0.84	15:13,452,400-13,462K bp
4312	gi|300796225|NP_956205.2	STE20-related kinase adapter protein alpha [Danio rerio]	592	592	0.26	1e-166	0.82
4309	gi|195546826|NP_001124256.1	wu:fk11d03 [Danio rerio]	462	462	0.52	2e-127	0.4	7:24,060,600-24,068,400 bp
4309	gi|45387813|NP_991262.1	3-phosphoinositide-dependent protein kinase 1 [Danio rerio]	1018	1018	0.38	0	0.91	24:35,721K-35,751,400 bp
4306	gi|291190250|NP_001167093.1	Cold shock domain-containing protein E1 [Salmo salar]	1456	1456	0.61	0	0.87
4296	gi|160333632|NP_001103887.1	serine/threonine-protein kinase tousled-like 2 [Danio rerio]	1103	1256	0.47	0	0.95	3:16,214K-16,254K bp
4291	gi|326671673|XP_003199488.1	PREDICTED: myomesin-2 [Danio rerio]	1475	2287	0.76	0	0.76
4290	gi|47087435|NP_998613.1	calnexin [Danio rerio]	900	900	0.34	0	0.9	14:15,115K-15,170K bp
4280	gi|57770415|NP_001009884.1	CAD protein [Danio rerio]	94	183	0.08	4e-25	0.81	20:38,677K-38,725K bp
4275		NSS
4261	gi|291238636|XP_002739234.1	PREDICTED: minichromosome maintenance complex component 8-like [Saccoglossus kowalevskii]	39.3	39.3	0.03	5.2	0.42
4257	gi|41053519|NP_957117.1	kinesin family member 4 [Danio rerio]	1352	1911	0.9	0	0.85	21:46,840K-46,889K bp
4256	gi|300248811|ADJ95234.1	B-cell translocation protein 1 [Ctenopharyngodon idella]	288	288	0.12	5e-75	0.83
4252	gi|189524475|XP_696713.3	PREDICTED: hypothetical protein LOC568298 [Danio rerio]	490	695	0.62	9e-136	0.75	10:33,450K-33,470,800 bp
4249	gi|326674771|XP_698030.5	PREDICTED: hypothetical protein LOC573741 [Danio rerio]	85.9	85.9	0.03	5e-14	0.83
4249	gi|130507929|NP_001076410.1	zinc finger BED domain-containing protein 4 [Danio rerio]	600	2254	0.82	0	0.85	4:33,245K-33,540K bp
4247	gi|326672585|XP_695062.2	PREDICTED: enhancer of polycomb homolog 1 [Danio rerio]	723	996	0.56	0	0.91
4246	gi|55925524|NP_001007319.1	ubiquitin-protein ligase E3A [Danio rerio]	1549	1549	0.62	0	0.94	6:42,319,600-42,340,400 bp
4242	gi|68010379|XP_670725.1	hypothetical protein [Plasmodium berghei strain ANKA]	42.7	42.7	0.06	0.49	0.34
4237		NSS
4234	gi|148235122|NP_001091053.1	FACT complex subunit SPT16 [Danio rerio]	1603	1709	0.74	0	0.92
4233	gi|38648673|AAH63248.1	Suppressor of Ty 6 homolog (S. cerevisiae) [Danio rerio]	2319	2319	0.98	0	0.94
4232	gi|220678556|CAX14060.1	MAP/microtubule affinity-regulating kinase 3 [Danio rerio]	1033	1033	0.54	0	0.77
4227	gi|125829720|XP_698253.2	PREDICTED: collagen alpha-1(VI) chain [Danio rerio]	523	2464	0.6	0	0.81	11:34,120K-34,204K bp
4221	gi|41054493|NP_955935.1	protein kinase C binding protein 1, like [Danio rerio]	1376	1376	0.78	0	0.72	23:8,447K-8,514K bp
4217	gi|326676220|XP_003200529.1	PREDICTED: tyrosine-protein kinase BAZ1B [Danio rerio]	1076	1076	0.72	0	0.73
4217	gi|221139877|NP_001137524.1	transforming growth factor, alpha [Danio rerio]	234	234	0.13	7e-59	0.74	6:44,568,400-44,581,300 bp
4214	gi|187607956|NP_001119879.1	Rho GTPase activating protein 12a [Danio rerio]	759	941	0.59	0	0.68	2:43,113K-43,173K bp
4212	gi|292623065|XP_002665206.1	PREDICTED: hypothetical protein LOC100330495 [Danio rerio]	199	428	0.41	6e-72	0.75	17:13,208K-13,279K bp
4210	gi|318067947|NP_001001941.2	coatomer subunit alpha [Danio rerio]	2293	2293	0.89	0	0.95
4208	gi|292610663|XP_002660848.1	PREDICTED: histone deacetylase complex subunit SAP130 [Danio rerio]	1201	1295	0.76	0	0.88	2:20,738K-20,779K bp
4207	gi|77403694|BAE46429.1	ORF2-encoded protein [Danio rerio]	1041	1041	0.75	0	0.57
4201	gi|209413723|NP_955980.2	zinc finger CCCH type containing 11A-like [Danio rerio]	389	511	0.62	4e-135	0.86	11:23,818,800-23,831,200 bp
4199	gi|194353937|NP_001123872.1	hypothetical protein LOC792544 [Danio rerio]	131	202	0.39	8e-28	0.92	9:36,346,400-36,359K bp
4198	gi|213512323|NP_001134891.1	PREDICTED: hypothetical protein LOC100334363 [Danio rerio]	84.7	84.7	0.06	2e-16	0.58
4198	gi|301610309|XP_002934685.1	PREDICTED: AT-rich interactive domain-containing protein 1A-like isoform 1 [Xenopus (Silurana) tropicalis]	652	1265	0.95	0	0.81
4196	gi|169146009|CAQ13512.1	novel protein similar to human apoptotic chromatin condensation inducer in the nucleus (ACINUS) [Danio rerio]	409	409	0.32	2e-111	0.72
4192	gi|326676757|XP_685984.5	PREDICTED: hypothetical protein LOC557772 [Danio rerio]	127	21080	0.97	3e-64	0.4
4192	gi|326678008|XP_002667379.2	PREDICTED: myosin heavy chain, fast skeletal muscle [Danio rerio]	3172	3332	0.97	0	0.94
4191	gi|326665109|XP_698532.3	PREDICTED: extended synaptotagmin-2-like [Danio rerio]	920	1110	0.64	0	0.73
4189	gi|198282111|NP_001122199.1	meprin A subunit alpha [Danio rerio]	1067	1067	0.49	0	0.75	20:35,380,900-35,396K bp
4185	gi|119586114|EAW65710.1	mitogen-activated protein kinase kinase kinase kinase 5, isoform CRA_a [Homo sapiens]	674	1325	0.63	0	0.88
4184	gi|47225903|CAF98383.1	unnamed protein product [Tetraodon nigroviridis]	214	214	0.16	5e-53	0.69
4184	gi|68356556|XP_694205.1	PREDICTED: nardilysin [Danio rerio]	1343	1622	0.79	0	0.75	2:34,869,700-34,902,500 bp
4182	gi|94733126|CAK04516.1	novel protein (zgc:66437) [Danio rerio]	528	1010	0.61	0	0.77
4182	gi|326669573|XP_001920847.3	PREDICTED: IQ motif containing GTPase activating protein 1, partial [Danio rerio]	1797	1887	0.76	0	0.9
4179	gi|113195586|NP_001037775.1	alanyl-tRNA synthetase, cytoplasmic isoform 1 [Danio rerio]	1850	1850	0.73	0	0.92	18:18,991K-19,030K bp
4176	gi|181331982|NP_001116729.1	U5 small nuclear ribonucleoprotein 200 kDa helicase [Danio rerio]	1963	2588	0.87	0	0.96	8:31,757,700-31,785,200 bp
4174	gi|60551035|AAH90828.1	Smtnl protein [Danio rerio]	219	219	0.12	2e-54	0.71
4164	gi|148277551|NP_001091735.1	ADNP homeobox 2a [Danio rerio]	886	886	0.66	0	0.54	16:23,891,500-23,900,500 bp
4158	gi|229558708|Q58EK5.2	RecName: Full=Tudor domain-containing protein 1	965	1725	0.87	0	0.6
4158	gi|2995927|AAD08648.1	MHC class I alpha chain [Ictalurus punctatus]	361	361	0.2	6e-97	0.65
4154	gi|116267951|NP_001070747.1	histone-lysine N-methyltransferase EZH2 [Danio rerio]	1147	1398	0.57	0	1	24:16,075,500-16,099,200 bp
4153	gi|94733115|CAK04389.1	membrane-bound transcription factor protease, site 1 [Danio rerio]	1284	1905	0.78	0	0.91
4150	gi|50539824|NP_001002382.1	RNA-binding protein 34 [Danio rerio]	355	355	0.29	3e-95	0.53	11:43,048,200-43,070,600 bp
4148	gi|47086673|NP_997849.1	ataxin-2-like protein [Danio rerio]	1109	1109	0.75	0	0.72	3:11,244K-11,283K bp
4147	gi|224066086|XP_002197707.1	PREDICTED: similar to actin-binding protein homolog ABP-278 [Taeniopygia guttata]	821	6327	0.76	0	0.76	12:8,910K-9,082K bp
4145	gi|326675667|XP_695071.5	PREDICTED: NHS-like 1a [Danio rerio]	694	911	0.86	0	0.58
4145	gi|47229999|CAG10413.1	unnamed protein product [Tetraodon nigroviridis]	582	582	0.35	2e-163	0.63
4143	gi|300218775|ADJ80991.1	CR1-3 [Lycodichthys dearborni]	580	580	0.44	6e-163	0.54
4141	gi|292615210|XP_002662574.1	PREDICTED: solute carrier family 2, facilitated glucose transporter member 1 [Danio rerio]	319	528	0.25	2e-140	0.89	6:51,557,800-51,590,800 bp
4136	gi|125817643|XP_689811.2	PREDICTED: u3 small nucleolar RNA-associated protein 14 homolog A [Danio rerio]	491	771	0.49	3e-136	0.73	5:69,169K-69,200,500 bp
4134	gi|159155844|AAI54779.1	Retinoblastoma binding protein 4, like [Danio rerio]	879	879	0.32	0	0.98
4132	gi|317419414|CBN81451.1	Nebulin-related-anchoring protein [Dicentrarchus labrax]	696	4094	0.57	0	0.81
4132	gi|213626323|AAI71534.1	Si:dkey-103i16.1 protein [Danio rerio]	833	1439	0.68	0	0.9
4132	gi|50233897|NP_955920.2	foie gras [Danio rerio]	1203	2092	0.84	0	0.93	14:7,536K-7,604K bp
4130	gi|83722645|YP_443922.1	polyprotein [Atlantic salmon swim bladder sarcoma virus]	250	422	0.62	1e-63	0.32
4128	gi|189537632|XP_001923875.1	PREDICTED: formin-binding protein 4 [Danio rerio]	630	793	0.52	4e-178	0.96	25:29,861,700-29,897,100 bp
4127	gi|220679037|CAX12849.1	novel protein similar to H.sapiens REXO1, REX1, RNA exonuclease 1 homolog (S. cerevisiae) (REXO1, zgc:152968) [Danio rerio]	755	966	0.74	0	0.54
4125	gi|224496028|NP_001139076.1	importin-5 [Danio rerio]	1983	1983	0.82	0	0.92	1:2,561K-2,608K bp
4119	gi|229171082|ZP_04298680.1	DEAD-box ATP-dependent RNA helicase ydbR [Bacillus cereus MM3]	42	42	0.04	0.75	0.43
4118	gi|148726022|CAN88260.1	novel protein [Danio rerio]	733	1109	0.77	0	0.8
4116	gi|192453580|NP_001122176.1	[Pyruvate dehydrogenase [lipoamide]] kinase isozyme 4, mitochondrial [Danio rerio]	241	670	0.28	1e-114	0.88	19:39,404K-39,433,600 bp
4113	gi|190339171|AAI63472.1	Ahi1 protein [Danio rerio]	1142	1337	0.79	0	0.71
4113	gi|45387787|NP_991252.1	U2 small nuclear RNA auxiliary factor 2b [Danio rerio]	704	704	0.35	0	0.91	19:9,982,100-10,012,400 bp
4112	gi|125818407|XP_684283.2	PREDICTED: sentrin-specific protease 2 [Danio rerio]	543	543	0.44	9e-152	0.53	6:12,352,800-12,375,700 bp
4112	gi|45387801|NP_991255.1	secretory carrier-associated membrane protein 1 [Danio rerio]	543	543	0.25	9e-152	0.94	21:3,307K-3,376K bp
4111	gi|56693365|NP_001008646.1	cell division protein kinase 11 [Danio rerio]	823	1043	0.47	0	0.93	8:54,907,600-54,919,600 bp
4108	gi|190194317|NP_001121726.1	mitofusin-2 [Danio rerio]	1366	1366	0.56	0	0.94	8:49,219K-49,279K bp
4104	gi|117606171|NP_001071051.1	zinc finger MYND domain-containing protein 11 isoform 2 [Danio rerio]	863	863	0.38	0	0.87	24:28,538K-28,576K bp
4104	gi|213512035|NP_001135368.1	Phosphoribosyl pyrophosphate synthetase-associated protein 1 [Salmo salar]	591	591	0.26	3e-166	0.93
4085	gi|51571927|NP_001003994.1	MORC family CW-type zinc finger 2 [Danio rerio]	1092	1521	0.68	0	0.92	25:2,810K-2,856K bp
4082	gi|302393607|NP_001032791.2	importin subunit beta-1 [Danio rerio]	1654	1654	0.67	0	0.97
4079	gi|68363844|XP_697115.1	PREDICTED: PAP-associated domain-containing protein 5 [Danio rerio]	702	730	0.46	0	0.68	7:38,265K-38,308K bp
4075	gi|326665366|XP_003198020.1	PREDICTED: zinc finger and SCAN domain-containing protein 2-like [Danio rerio]	88.6	215	0.29	8e-15	0.66
4073	gi|291163435|ADD80744.1	rho-kinase 2 [Danio rerio]	797	1678	0.88	0	0.82
4071	gi|326670927|XP_003199320.1	PREDICTED: hypothetical protein LOC100535760 [Danio rerio]	395	744	0.7	2e-107	0.4
4070	gi|9453863|BAB03284.1	complement C4-1 [Cyprinus carpio]	1226	1226	0.78	0	0.61
4064	gi|77797837|NP_001001949.2	granulin-a [Danio rerio]	631	3702	0.63	0	0.58	3:27,130K-28,790K bp
4062	gi|292623731|XP_001338418.3	PREDICTED: hypothetical protein LOC797969 [Danio rerio]	598	966	0.59	0	0.81	18:27,082,300-27,106,400 bp
4061	gi|269914087|NP_001013529.2	myosin-binding protein C, fast-type [Danio rerio]	1829	1829	0.9	0	0.84
4059	gi|75914613|ABA29741.1	Lis1a [Danio rerio]	834	834	0.31	0	0.97
4055	gi|35903088|NP_919396.1	protein phosphatase 2, regulatory subunit B', epsilon isoform a [Danio rerio]	822	822	0.35	0	0.96	20:19,422K-19,470K bp
4053	gi|326678951|XP_001918997.3	PREDICTED: nuclear receptor coactivator 6, partial [Danio rerio]	583	700	0.77	6e-164	0.76
4051	gi|41056057|NP_956363.1	DDB1- and CUL4-associated factor 7 [Danio rerio]	718	718	0.26	0	0.99	3:28,972K-28,983,800 bp
4044	gi|47937906|AAH71372.1	Hyou1 protein [Danio rerio]	992	992	0.46	0	0.89
4040	gi|326680010|XP_002666634.2	PREDICTED: inner centromere protein A [Danio rerio]	408	630	0.53	4e-111	0.79
4039	gi|293342290|XP_002725194.1	PREDICTED: retinoblastoma-associated protein 140-like isoform 1 [Rattus norvegicus]	354	354	0.24	6e-95	0.54
4038	gi|41054075|NP_956166.1	oxysterol-binding protein-related protein 2 [Danio rerio]	815	815	0.36	0	0.87	23:8,147K-8,201K bp
4034	gi|115529315|NP_001070189.1	hypothetical protein LOC767754 [Danio rerio]	286	286	0.21	1e-74	0.55	1:129K-174K bp
4033	gi|46309531|NP_996963.1	ralA-binding protein 1 [Danio rerio]	410	410	0.24	7e-112	0.88
4032	gi|326676818|XP_706368.2	PREDICTED: hypothetical protein LOC566074 [Danio rerio]	142	186	0.21	6e-31	0.33
4032	gi|326677363|XP_691404.5	PREDICTED: collagen alpha-1(XII) chain-like [Danio rerio]	697	3253	0.8	0	0.85
4032	gi|157502229|NP_001098993.1	zinc finger protein 711 [Danio rerio]	1024	1024	0.41	0	0.9	14:12,461K-12,514K bp
4029	gi|136256027|NP_997974.2	glycogen phosphorylase, brain form [Danio rerio]	1518	1518	0.64	0	0.91	17:15,478,400-15,511,400 bp
4020	gi|317419646|CBN81683.1	Next to BRCA1 gene 1 protein [Dicentrarchus labrax]	817	817	0.75	0	0.5
4011	gi|57526536|NP_001002740.1	eukaroytic elongation factor 2 kinase [Danio rerio]	1116	1116	0.55	0	0.78	12:11,054K-11,089K bp
4010	gi|54792766|NP_001006662.1	kinetochore-associated protein KNL-2 homolog [Danio rerio]	473	607	0.78	1e-130	0.89	17:26,277K-26,291,400 bp
4009	gi|189521150|XP_694912.3	PREDICTED: hypothetical protein LOC327495 [Danio rerio]	496	548	0.58	2e-137	0.58	7:24,120,400-24,154,900 bp
4006	gi|123907032|Q1LXE6.1	novel protein [Danio rerio]	692	954	0.5	0	0.88
4005	gi|116004517|NP_001070621.1	zinc finger protein 36, C3H type-like 1a [Danio rerio]	503	503	0.3	9e-140	0.82	17:35,561,400-35,565,300 bp
4001	gi|292620199|XP_687974.4	PREDICTED: si:ch211-1n9.7 [Danio rerio]	917	1086	0.74	0	0.77	13:23,497,100-23,519,300 bp
3994	gi|117606266|NP_001071001.1	ATPase, Ca++ transporting, cardiac muscle, fast twitch 1 like [Danio rerio]	1805	1805	0.79	0	0.91	12:14,703,600-14,725,200 bp
3990	gi|113678644|NP_001038397.1	integrator complex subunit 3 [Danio rerio]	971	1778	0.73	0	0.97	19:25,463K-25,506K bp
3987	gi|50838820|NP_001002873.1	RNA polymerase II subunit A C-terminal domain phosphatase [Danio rerio]	1032	1032	0.65	0	0.67	19:11,392K-11,660K bp
3986	gi|46194168|DAA01994.1	TPA: TPA_exp: polyprotein [Danio rerio]	408	408	0.45	3e-111	0.55
3983	gi|213625823|AAI71410.1	Helicase, lymphoid-specific [Danio rerio]	893	1236	0.64	0	0.86
3978	gi|308321720|ADO28003.1	ras-related protein rab-10 [Ictalurus furcatus]	381	381	0.16	4e-103	0.94
3978	gi|326670885|XP_696859.4	PREDICTED: DNA repair protein RAD50 [Danio rerio]	2049	2094	0.97	0	0.95
3974	gi|315013573|NP_001186660.1	glutamyl aminopeptidase [Danio rerio]	1396	1437	0.7	0	0.89
3973	gi|326677548|XP_690945.4	PREDICTED: probable helicase senataxin [Danio rerio]	754	1022	0.64	0	0.69
3972	gi|223647650|ACN10583.1	Splicing factor arginine/serine-rich 11 [Salmo salar]	76.6	76.6	0.05	3e-11	0.56
3970	gi|62078527|NP_001013917.1	serine/threonine-protein kinase D2 [Rattus norvegicus]	1142	1142	0.66	0	0.74
3968	gi|169146285|CAQ13766.1	branched chain alpha-ketoacid dehydrogenase kinase [Danio rerio]	753	753	0.32	0	0.89
3966	gi|292626952|XP_002666513.1	PREDICTED: brefeldin A-inhibited guanine nucleotide-exchange protein 2-like [Danio rerio]	873	1477	0.61	0	0.95	23:18,399K-18,481K bp
3965	gi|52782167|BAD51933.1	vitellogenin B2 [Cyprinus carpio]	1137	1137	0.89	0	0.57
3965	gi|41393087|NP_958869.1	Krueppel-like factor 6 [Danio rerio]	395	395	0.2	3e-107	0.83	24:4,097,100-4,106,100 bp
3961	gi|47550831|NP_999877.1	aryl hydrocarbon receptor interacting protein [Danio rerio]	422	498	0.25	3e-131	0.85	1:39,496,700-39,512,500 bp
3960	gi|42542740|AAH66463.1	Vat1 protein [Danio rerio]	664	664	0.27	0	0.93
3960	gi|47226868|CAG06710.1	unnamed protein product [Tetraodon nigroviridis]	1103	1538	0.67	0	0.94
3957	gi|149410343|XP_001512305.1	PREDICTED: similar to HECT domain containing 1 [Ornithorhynchus anatinus]	1367	1367	0.75	0	0.76
3955	gi|41055466|NP_956716.1	bloodthirsty-related gene family, member 30 [Danio rerio]	816	816	0.44	0	0.67
3954	gi|47221753|CAG08807.1	unnamed protein product [Tetraodon nigroviridis]	322	322	0.19	2e-85	0.68
3952	gi|326672901|XP_690418.5	PREDICTED: ninein-like [Danio rerio]	537	902	0.68	0	0.7
3949	gi|126315892|XP_001367655.1	PREDICTED: similar to AP-3 complex beta3A subunit [Monodelphis domestica]	1073	1338	0.73	0	0.82
3948	gi|54400360|NP_001005927.1	oxysterol binding protein-like 7 [Danio rerio]	746	965	0.68	0	0.76	12:24,221,200-24,247,600 bp
3941	gi|326676545|XP_686250.4	PREDICTED: e3 ubiquitin-protein ligase RNF19A-like [Danio rerio]	794	794	0.48	0	0.88
3940	gi|190570282|NP_001122009.1	host cell factor C1b [Danio rerio]	747	1778	0.96	0	0.98	8:7,346K-7,422K bp
3939	gi|115313431|AAI24549.1	LOC799862 protein [Danio rerio]	161	161	0.13	9e-37	0.51
3939	gi|167860150|NP_001018610.2	SWI/SNF-related, matrix-associated actin-dependent regulator of chromatin, subfamily a, containing DEAD/H box 1 [Danio rerio]	1033	1123	0.78	0	0.7	8:30,357,400-30,378K bp
3931	gi|326676757|XP_685984.5	PREDICTED: hypothetical protein LOC557772 [Danio rerio]	955	9705	0.97	0	0.54
3931	gi|181342110|NP_001116727.1	RING finger protein 10 [Danio rerio]	971	971	0.61	0	0.74	8:41,976,600-41,993,400 bp
3929	gi|292617772|XP_689013.3	PREDICTED: oxysterol-binding protein-related protein 11 [Danio rerio]	1060	1060	0.54	0	0.84	9:39,307K-39,346K bp
3925		NSS
3924	gi|153792490|NP_001093515.1	UDP-GlcNAc:betaGal beta-1,3-N-acetylglucosaminyltransferase 5B [Danio rerio]	506	506	0.3	1e-140	0.62	2:7,058,300-7,068,200 bp
3922	gi|41055245|NP_956943.1	long-chain-fatty-acid--CoA ligase 4 [Danio rerio]	1249	1249	0.55	0	0.86	14:29,766,500-29,792,100 bp
3919	gi|326667345|XP_003198575.1	PREDICTED: protein NLRC3 [Danio rerio]	703	703	0.64	0	0.55
3913	gi|187607764|NP_001119905.1	M-phase phosphoprotein 8 [Danio rerio]	500	942	0.66	0	0.9	9:20,812,800-20,845,900 bp
3912	gi|302488402|NP_001019632.2	DNA-directed RNA polymerase II subunit RPB2 [Danio rerio]	2260	2260	0.91	0	0.99
3908	gi|82133773|Q8AY73.1	RecName: Full=Exportin-2; Short=Exp2; AltName: Full=Cellular apoptosis susceptibility protein; AltName: Full=Chromosome segregation 1-like protein; AltName: Full=Importin-alpha re-exporter	1767	1767	0.77	0	0.93
3904	gi|27882079|AAH44431.1	Ras homolog gene family, member T1a [Danio rerio]	730	1211	0.48	0	1
3902	gi|113681286|NP_001025294.1	nucleoprotein TPR [Danio rerio]	1052	1237	0.96	0	0.68	20:33,934K-33,972K bp
3900	gi|224090236|XP_002190896.1	PREDICTED: glucosidase, beta (bile acid) 2 [Taeniopygia guttata]	786	1175	0.61	0	0.69
3899	gi|194018419|NP_001123460.1	G alpha s/olf-1 protein [Oncorhynchus mykiss]	696	696	0.3	0	0.94
3898	gi|292616020|XP_001339018.3	PREDICTED: proline-, glutamic acid- and leucine-rich protein 1-like [Danio rerio]	414	1247	0.89	0	0.84	7:26,058,400-26,083,100 bp
3892	gi|326676757|XP_685984.5	PREDICTED: hypothetical protein LOC557772 [Danio rerio]	340	21650	0.98	9e-91	0.38
3891	gi|45602851|AAR95697.2	hypoxia-inducible factor-1alpha [Ctenopharyngodon idella]	1060	1060	0.62	0	0.8
3891	gi|47085801|NP_998239.1	solute carrier family 35 member E1 [Danio rerio]	669	669	0.29	0	0.88	11:5,218,200-5,234,500 bp
3891	gi|222875448|ACM68925.1	inhibitor of apoptosis protein [Ctenopharyngodon idella]	1101	1101	0.51	0	0.88
3889	gi|259155222|NP_001158852.1	DNA damage-binding protein 1 [Salmo salar]	2130	2130	0.9	0	0.96
3889	gi|225637503|NP_001020688.2	vacuolar protein sorting 35 [Danio rerio]	1198	1451	0.61	0	0.97	7:43,299K-43,368K bp
3887	gi|47226425|CAG08441.1	unnamed protein product [Tetraodon nigroviridis]	260	637	0.95	2e-99	0.37
3887	gi|317420071|CBN82107.1	Uncharacterized protein [Dicentrarchus labrax]	801	801	0.78	0	0.6
3887	gi|326672415|XP_003199661.1	PREDICTED: autism susceptibility gene 2 protein-like [Danio rerio]	498	835	0.88	3e-138	0.7
3886	gi|143586162|Q5U3H2.2	novel protein similar to vertebrate suppressor of variegation 4-20 homolog 1 (Drosophila) (SUV420H1) [Danio rerio]	1112	1112	0.65	0	0.79
3885	gi|113674587|NP_001038745.1	plakophilin 3 [Danio rerio]	363	766	0.39	0	0.77	25:23,183,600-23,219,300 bp
3884	gi|148539628|NP_001091894.1	disks large homolog 1 isoform 1 [Homo sapiens]	1434	1434	0.7	0	0.8
3882	gi|292627881|XP_002666777.1	PREDICTED: myosin-7-like [Danio rerio]	1852	1852	0.97	0	0.96	24:39,237,300-39,253,900 bp
3880	gi|126632450|CAM56312.1	novel protein [Danio rerio]	1144	1144	0.86	0	0.63
3880	gi|52218946|NP_001004551.1	coiled-coil domain-containing protein 47 precursor [Danio rerio]	632	632	0.35	1e-178	0.94	22:11,577,600-11,591,300 bp
3879	gi|126723628|NP_001075950.1	ubiquitin-associated protein 2-like [Danio rerio]	509	908	0.85	0	0.66	8:47,778K-47,821K bp
3876	gi|158253876|AAI54267.1	Ube2q1 protein [Danio rerio]	643	643	0.3	0	0.93
3872	gi|113678604|NP_001038393.1	protein tyrosine phosphatase-like [Danio rerio]	194	288	0.44	2e-68	0.55	19:13,587,600-13,624,300 bp
3872	gi|27545273|NP_775368.1	kinesin-like protein KIF11 [Danio rerio]	1361	1361	0.78	0	0.73	17:17,160,200-17,180K bp
3870	gi|223648514|ACN11015.1	Activin receptor type-1 precursor [Salmo salar]	729	729	0.31	0	0.94
3870	gi|45433528|NP_955953.2	cullin-1 [Danio rerio]	1415	1415	0.62	0	0.96	2:50,979K-51,032K bp
3864	gi|61651702|NP_001013291.1	caprin-2 [Danio rerio]	1016	1060	0.79	0	0.6	4:16,426,600-16,443,800 bp
3864	gi|190339288|AAI62152.1	Myosin, heavy polypeptide 11, smooth muscle [Danio rerio]	1545	1732	0.86	0	0.89
3862	gi|301616446|XP_002937648.1	PREDICTED: transcription intermediary factor 1-beta-like [Xenopus (Silurana) tropicalis]	194	298	0.44	9e-47	0.34
3861	gi|326664175|XP_002667644.2	PREDICTED: zona pellucida sperm-binding protein 4-like [Danio rerio]	451	451	0.28	4e-124	0.66
3860	gi|326677981|XP_002666131.2	PREDICTED: hypothetical protein LOC100331949 [Danio rerio]	115	268	0.21	5e-23	0.53
3857	gi|326668008|XP_003198705.1	PREDICTED: DNA mismatch repair protein Msh3-like [Danio rerio]	1222	1484	0.86	0	0.79
3857	gi|52219054|NP_001004600.1	RING finger protein 103 [Danio rerio]	1017	1160	0.49	0	0.93	14:17,429,100-17,439,100 bp
3856	gi|148356265|NP_942109.2	zinc fingers and homeoboxes protein 2 [Danio rerio]	1181	1181	0.63	0	0.77	16:24,123K-24,166K bp
3855	gi|71679838|AAI00037.1	G2e3 protein [Danio rerio]	959	959	0.55	0	0.64
3855	gi|169154846|CAQ15427.1	dihydrouridine synthase 1-like (S. cerevisiae) [Danio rerio]	835	835	0.37	0	0.83
3853	gi|292620567|XP_002664343.1	PREDICTED: mitochondrial carrier triple repeat protein 1-like [Danio rerio]	447	447	0.25	8e-123	0.79	14:3,728,900-3,734,800 bp
3853	gi|126323396|XP_001363831.1	PREDICTED: similar to hCG23632, [Monodelphis domestica]	518	899	0.48	0	0.88
3851	gi|292623733|XP_002665396.1	PREDICTED: hypothetical protein LOC100321139 [Danio rerio]	454	454	0.37	6e-125	0.58	18:27,106,800-27,117,900 bp
3850	gi|224809427|NP_001139258.1	deoxynucleotidyltransferase terminal-interacting protein 2 [Danio rerio]	310	412	0.5	8e-82	0.67	8:15,440,100-15,450,700 bp
3850	gi|315113885|NP_001186695.1	metastasis associated in colon cancer 1 [Danio rerio]	518	1228	0.66	0	0.74
3837	gi|189523175|XP_696880.3	PREDICTED: protein FAM83B [Danio rerio]	646	776	0.62	0	0.61
3834	gi|157888662|CAD60826.2	novel protein similar to human matrin 3 (MATR3) [Danio rerio]	641	1227	0.87	0	0.9
3834	gi|126308856|XP_001379385.1	PREDICTED: similar to Casein kinase 1, delta [Monodelphis domestica]	741	741	0.33	0	0.93
3832	gi|292621001|XP_002664506.1	PREDICTED: neutral alpha-glucosidase AB-like [Danio rerio]	1654	1654	0.74	0	0.86	14:47,162K-47,206K bp
3831	gi|45387553|NP_991124.1	double-stranded RNA-binding protein Staufen homolog 1 [Danio rerio]	985	985	0.5	0	0.86	6:49,957,800-49,986,400 bp
3829	gi|41054786|NP_956961.1	synaptophysin-like 2a [Danio rerio]	358	358	0.18	5e-96	0.72	11:36,372,200-36,398K bp
3829	gi|125854657|XP_697509.2	PREDICTED: CCR4-NOT transcription complex subunit 4-like [Danio rerio]	850	1202	0.63	0	0.97	25:20,854K-20,876,500 bp
3826	gi|116268043|NP_001070795.1	MOV10-like 1 [Danio rerio]	543	1445	0.86	0	0.82	2:209,200-223,600 bp
3825	gi|189535964|XP_693147.3	PREDICTED: e3 ubiquitin-protein ligase UBR4 [Danio rerio]	1799	2276	0.94	0	0.98	23:20,760K-20,883K bp
3824	gi|123703050|NP_001074137.1	hypothetical protein LOC791186 [Danio rerio]	76.6	119	0.24	3e-11	0.34	11:39,485,200-39,496,900 bp
3821	gi|156844526|XP_001645325.1	hypothetical protein Kpol_1058p4 [Vanderwaltozyma polyspora DSM 70294]	39.7	252	0.53	9e-06	0.23
3818	gi|326663802|XP_001921879.2	PREDICTED: hypothetical protein LOC327226 [Danio rerio]	608	608	0.82	2e-171	0.39
3818	gi|326668417|XP_683046.5	PREDICTED: myosin-10 [Danio rerio]	672	2120	0.99	0	0.97
3816	gi|269914097|NP_001003609.2	microtubule-associated serine/threonine-protein kinase-like [Danio rerio]	669	872	0.7	0	0.67
3816	gi|113680040|NP_001038498.1	protein O-mannosyl-transferase 2 [Danio rerio]	1211	1211	0.59	0	0.79	17:29,362,200-29,380,800 bp
3814	gi|57768939|NP_001004650.1	protein VAC14 homolog [Danio rerio]	1333	1333	0.63	0	0.9	25:16M-35,500K bp
3814	gi|209155118|ACI33791.1	Ras-related C3 botulinum toxin substrate 1 precursor [Salmo salar]	390	390	0.15	9e-106	0.97
3810	gi|47225677|CAG08020.1	unnamed protein product [Tetraodon nigroviridis]	718	1211	0.73	0	0.72
3806	gi|120538095|AAI29041.1	Zgc:153999 [Danio rerio]	799	1411	0.75	0	0.78
3804	gi|282848143|NP_001164290.1	hypothetical protein LOC564534 [Danio rerio]	981	981	0.5	0	0.84
3803	gi|47086607|NP_997881.1	probable global transcription activator SNF2L2 isoform 1 [Danio rerio]	577	1886	0.93	0	0.96	5:44,127K-44,308K bp
3802	gi|317643921|NP_001187623.1	rho-related gtp-binding protein rhoc [Ictalurus punctatus]	390	390	0.16	6e-106	0.98
3800	gi|221219063|NP_001070781.2	dipeptidyl peptidase 9 [Danio rerio]	1640	1640	0.72	0	0.91	8:49,442K-49,499K bp
3793	gi|47086807|NP_997776.1	very long-chain specific acyl-CoA dehydrogenase, mitochondrial [Danio rerio]	1085	1085	0.55	0	0.86	7:19,990K-20,033K bp
3791	gi|148234990|NP_001080551.1	ubiquitin specific peptidase 8 [Xenopus laevis]	578	1053	0.7	0	0.71
3791	gi|189527718|XP_001923749.1	PREDICTED: e3 ubiquitin-protein ligase BRE1A [Danio rerio]	1337	1337	0.79	0	0.86	14:22,359K-22,398K bp
3790	gi|326679472|XP_687417.4	PREDICTED: cyclin-dependent kinase 13 [Danio rerio]	667	1095	0.78	0	1
3788	gi|112363126|NP_001036210.1	cytoplasmic dynein 1 heavy chain 1 [Danio rerio]	1880	2317	0.98	0	0.95	17:411K-500K bp
3785	gi|134133290|NP_001077039.1	ERBB receptor feedback inhibitor 1 [Danio rerio]	257	524	0.33	1e-65	0.69	3:9,999,700-10,015,200 bp
3783	gi|68367280|XP_683907.1	PREDICTED: sphingomyelin phosphodiesterase isoform 1 [Danio rerio]	905	905	0.47	0	0.73	10:25,283,200-25,300,100 bp
3783	gi|326677163|XP_001922113.2	PREDICTED: ryanodine receptor 3 [Danio rerio]	536	2576	0.67	0	0.98
3778	gi|62122935|NP_001014393.1	tripartite motif-containing protein 2 [Danio rerio]	906	906	0.41	0	0.87	1:25,838K-25,898K bp
3777	gi|319996747|NP_997815.2	zinc finger and BTB domain-containing protein 11 [Danio rerio]	1479	1479	0.92	0	0.68
3776	gi|72012476|XP_786277.1	PREDICTED: similar to OSJNBa0059D20.6 [Strongylocentrotus purpuratus]	852	852	0.76	0	0.47
3774	gi|55742599|NP_001007054.1	phosphoacetylglucosamine mutase [Danio rerio]	882	882	0.44	0	0.8	4:5,617,900-5,630,700 bp
3774	gi|113677837|NP_001038250.1	transcription initiation factor TFIID subunit 1 [Danio rerio]	997	2133	0.99	0	0.95	5:35,382K-35,433K bp
3772	gi|41054509|NP_955925.1	rac GTPase-activating protein 1 [Danio rerio]	1042	1042	0.52	0	0.82	23:33,278,100-33,296K bp
3772	gi|321117100|NP_001189400.1	AN1-type zinc finger and ubiquitin domain-containing protein-like [Danio rerio]	514	834	0.57	0	0.84
3769	gi|41054423|NP_955976.1	AP-1 complex subunit gamma-1 [Danio rerio]	1394	1394	0.68	0	0.94	7:73,004,700-73,040,100 bp
3769	gi|82112887|Q9DDT5.1	transcription elongation regulator FOGGY [Danio rerio]	1884	1884	0.83	0	0.95
3767	gi|118082051|XP_415970.2	PREDICTED: similar to protein tyrosine phosphatase, non-receptor type 12 [Gallus gallus]	566	760	0.58	0	0.76
3765	gi|160774309|AAI55146.1	Zgc:92151 protein [Danio rerio]	548	608	0.54	2e-153	0.61
3764	gi|302129693|NP_001017745.2	CCAAT/enhancer-binding protein zeta [Danio rerio]	969	1065	0.63	0	0.74
3763	gi|66773167|NP_001019557.1	integrin, beta 4 [Danio rerio]	1550	1663	0.99	0	0.9	8:13,024K-13,088K bp
3759	gi|41055983|NP_956427.1	cap-specific mRNA (nucleoside-2'-O-)-methyltransferase 1 [Danio rerio]	1249	1249	0.64	0	0.84	23:34,289K-34,332K bp
3758	gi|190336694|AAI62515.1	Nicastrin [Danio rerio]	308	556	0.31	1e-148	0.7
3753	gi|41054683|NP_955844.1	N-alpha-acetyltransferase 35, NatC auxiliary subunit [Danio rerio]	881	1381	0.74	0	0.95	8:52,195K-52,236K bp
3752	gi|327288682|XP_003229055.1	PREDICTED: zinc finger protein 850-like [Anolis carolinensis]	259	10240	0.56	5e-81	0.55
3750	gi|160773326|AAI55219.1	Hic1l protein [Danio rerio]	466	466	0.39	9e-129	0.56
3750	gi|292622319|XP_687930.4	PREDICTED: tyrosine-protein phosphatase non-receptor type 3 [Danio rerio]	491	1377	0.68	0	0.82	16:25,186K-25,253K bp
3750	gi|47215372|CAG02188.1	unnamed protein product [Tetraodon nigroviridis]	319	466	0.43	7e-122	0.9
3747	gi|190337775|AAI63903.1	Hmmr protein [Danio rerio]	771	869	0.71	0	0.77
3745	gi|47087449|NP_998623.1	SH3 domain-binding protein 5 [Danio rerio]	563	563	0.35	9e-158	0.76
3741	gi|62122855|NP_001014354.1	lysosomal alpha-mannosidase [Danio rerio]	919	1496	0.78	0	0.83	11:30,601,800-30,624,200 bp
3739	gi|308153232|NP_001183994.1	E4 binding protein 4-2 [Danio rerio]	347	442	0.46	1e-114	0.63
3738	gi|47223766|CAF98536.1	unnamed protein product [Tetraodon nigroviridis]	333	508	0.26	2e-134	0.83
3738	gi|37678182|AAP49009.1	transposase [Rana pipiens]	73.2	117	0.07	2e-17	0.87
3736	gi|326672270|XP_695130.4	PREDICTED: protein DBF4 homolog B-like [Danio rerio]	206	206	0.22	2e-50	0.45
3729	gi|148725990|CAN88420.1	N-acetyltransferase 10 [Danio rerio]	1529	1529	0.82	0	0.88
3726	gi|226372474|ACO51862.1	Transposable element Tc1 transposase [Rana catesbeiana]	49.7	49.7	0.04	0.004	0.37
3724	gi|126343180|XP_001373977.1	PREDICTED: hypothetical protein [Monodelphis domestica]	61.2	725	0.43	1e-06	0.25
3724	gi|41055722|NP_956477.1	WASH complex subunit strumpellin [Danio rerio]	2142	2142	0.94	0	0.94	16:41,350K-41,391K bp
3720	gi|148725496|CAN88586.1	protein phosphatase 2 (formerly 2A), regulatory subunit A, beta isoform [Danio rerio]	761	853	0.33	0	0.96
3717	gi|220675881|CAX12739.1	novel protein similar to vertebrate ubiquitin specific peptidase 19 (USP19) [Danio rerio]	966	1283	0.82	0	0.82
3717	gi|161611453|AAI55670.1	LOC796833 protein [Danio rerio]	1342	1342	0.66	0	0.88
3715	gi|53933248|NP_001005590.1	serine/threonine-protein phosphatase 2A 65 kDa regulatory subunit A beta isoform [Danio rerio]	724	1341	0.49	0	0.95	15:21,912K-21,947,100 bp
3714	gi|189530702|XP_693055.3	PREDICTED: bromodomain adjacent to zinc finger domain protein 1A [Danio rerio]	850	850	0.62	0	0.73	17:9,322,800-9,339,900 bp
3714	gi|220678278|CAX14610.1	ribosomal RNA processing 12 homolog (S. cerevisiae) [Danio rerio]	1404	1702	0.95	0	0.87
3714	gi|94732612|CAK04456.1	tissue inhibitor of metalloproteinase 2 [Danio rerio]	384	384	0.16	6e-104	0.9
3711	gi|326665669|XP_001922073.3	PREDICTED: envoplakin, partial [Danio rerio]	1169	1218	0.99	0	0.61
3704	gi|55251331|CAH69129.1	novel protein containing a zona pellucida-like domain (wu:fi27h02) [Danio rerio]	942	942	0.76	0	0.52
3702	gi|47086749|NP_997810.1	heterogeneous nuclear ribonucleoprotein A0 [Danio rerio]	338	338	0.15	4e-90	0.89	14:25,639,900-25,642,690 bp
3700	gi|118088558|XP_001232113.1	PREDICTED: similar to protein 4.1-G [Gallus gallus]	561	913	0.5	0	0.8
3696	gi|302129641|NP_001180470.1	structural maintenance of chromosomes protein 5 [Danio rerio]	1595	1595	0.87	0	0.75
3692	gi|119360708|YP_913679.1	NADH dehydrogenase subunit 1 [Pangio anguillaris]	408	408	0.32	2e-111	0.83
3690	gi|45387689|NP_991201.1	REST corepressor 2 [Danio rerio]	455	691	0.39	1e-164	0.83	7:25,042,500-25,060,800 bp
3689	gi|292628456|XP_002666969.1	PREDICTED: kinesin family member 15 [Danio rerio]	876	876	0.74	0	0.62	25:35,567,800-35,601,500 bp
3687	gi|317420023|CBN82059.1	Repressor of RNA polymerase III transcription MAF1 homolog [Dicentrarchus labrax]	400	400	0.21	1e-108	0.87
3685	gi|148277081|NP_898895.2	thioredoxin reductase 3 [Danio rerio]	905	1130	0.5	0	0.89
3684	gi|47087423|NP_998607.1	serine/arginine repetitive matrix protein 1 [Danio rerio]	291	366	0.33	4e-76	0.81	17:23,273,700-23,291K bp
3682	gi|41054491|NP_955934.1	methionyl aminopeptidase 2 [Danio rerio]	755	755	0.41	0	0.87	25:2,232K-2,250,600 bp
3679	gi|282721022|NP_001164210.1	MAX-interacting protein [Danio rerio]	318	518	0.69	5e-84	0.45
3677	gi|326666475|XP_682843.4	PREDICTED: transmembrane protein 209 [Danio rerio]	654	954	0.46	0	0.93
3675	gi|47085793|NP_998234.1	T-cell immune regulator 1 [Danio rerio]	671	1341	0.65	0	0.89	14:19,223K-19,263K bp
3673	gi|124504400|AAI28811.1	Zgc:66298 [Danio rerio]	1915	1915	0.93	0	0.83
3672	gi|149721632|XP_001496742.1	PREDICTED: similar to Ectonucleotide pyrophosphatase/phosphodiesterase family member 2 precursor (E-NPP 2) (Extracellular lysophospholipase D) (LysoPLD) (Autotaxin) isoform 1 [Equus caballus]	594	1134	0.7	0	0.68	9:62,531K-62,716K bp
3672	gi|189521751|XP_001923118.1	PREDICTED: paraplegin [Danio rerio]	894	1195	0.63	0	0.93	7:58,661,200-58,696,700 bp
3668	gi|220673345|CAX12626.1	zinc finger CCCH-type containing 15 [Danio rerio]	478	478	0.3	3e-132	0.82
3668	gi|17974309|BAB79524.1	MAP kinase kinase 4 [Cyprinus carpio]	738	738	0.33	0	0.9
3667	gi|190339820|AAI63383.1	Zgc:194800 [Danio rerio]	471	471	0.2	4e-130	0.9
3662	gi|113678137|NP_001038326.1	membrane alanine aminiopeptidase [Danio rerio]	1068	1068	0.78	0	0.56	18:21,432,700-21,457,800 bp
3662	gi|190340128|AAI62763.1	Golgi associated, gamma adaptin ear containing, ARF binding protein 3 [Danio rerio]	244	462	0.39	6e-62	0.69
3661	gi|326672475|XP_694690.5	PREDICTED: thrombospondin-2 [Danio rerio]	1095	1211	0.54	0	0.96
3656	gi|55925215|NP_001007346.1	secretory carrier-associated membrane protein 3 [Danio rerio]	394	394	0.27	6e-107	0.78	19:8,668,700-8,688,900 bp
3654	gi|326663987|XP_003197704.1	PREDICTED: synaptopodin-2, partial [Danio rerio]	472	472	0.48	2e-130	0.51
3654	gi|115432037|NP_001041532.2	protein O-mannosyl-transferase 1 [Danio rerio]	893	1166	0.58	0	0.85	5:52,198K-52,280K bp
3651	gi|326669712|XP_699111.5	PREDICTED: hypothetical protein LOC570526 [Danio rerio]	363	1076	0.75	1e-97	0.7
3651	gi|189521312|XP_001337519.2	PREDICTED: epididymis-specific alpha-mannosidase-like [Danio rerio]	1564	1564	0.84	0	0.74	7:19,102,700-19,123,700 bp
3650	gi|190340064|AAI63875.1	Polymerase (DNA directed), delta 1, catalytic subunit [Danio rerio]	2016	2016	0.94	0	0.91
3647	gi|326669328|XP_684086.4	PREDICTED: interferon-induced very large GTPase 1-like [Danio rerio]	389	495	0.87	6e-124	0.45
3646	gi|47085827|NP_998256.1	engulfment and cell motility protein 1 [Danio rerio]	758	1370	0.61	0	1	19:33,029K-33,163K bp
3645	gi|47087231|NP_998696.1	nuclear pore complex protein Nup133 [Danio rerio]	1130	1625	0.93	0	0.81	1:53,350,500-53,379K bp
3643	gi|88900457|NP_001034716.1	cation-independent mannose-6-phosphate receptor [Danio rerio]	1063	3481	0.99	0	0.6	20:42,481K-42,600K bp
3642	gi|70887545|NP_001020633.1	glutamine-rich protein 1 [Danio rerio]	912	1095	0.53	0	0.96	11:14,405K-14,430,400 bp
3641	gi|38198625|NP_938170.1	pre-mRNA-processing factor 40 homolog A [Danio rerio]	1041	1041	0.68	0	0.91	9:4,637K-4,696K bp
3640	gi|326680265|XP_002666892.2	PREDICTED: serine/threonine-protein kinase WNK1 [Danio rerio]	822	822	0.65	0	0.6
3637	gi|48597009|NP_001001591.1	zinc transporter ZIP6 [Danio rerio]	396	794	0.63	0	0.83	2:41,101K-41,278K bp
3635	gi|326680039|XP_002666820.2	PREDICTED: protein phosphatase 1 regulatory subunit 12A [Danio rerio]	816	1065	0.7	0	0.94
3623	gi|50345102|NP_001002223.1	MAGUK p55 subfamily member 2 [Danio rerio]	939	939	0.43	0	0.91	12:10,862K-10,988K bp
3617	gi|67459931|NP_001019988.1	probable ATP-dependent RNA helicase DDX46 [Danio rerio]	1370	1370	0.81	0	0.88	21:47,123,200-47,141K bp
3616	gi|169153968|CAQ15297.1	novel protein similar to H.sapiens CCDC22, coiled-coil domain containing 22 (CCDC22, zgc:114058) [Danio rerio]	994	994	0.53	0	0.87
3613	gi|41054281|NP_956062.1	myoneurin [Danio rerio]	608	905	0.83	0	0.75	24:26,038,700-26,056,300 bp
3612	gi|307215476|EFN90133.1	hypothetical protein EAI_09648 [Harpegnathos saltator]	60.1	1345	0.17	2e-06	0.38
3610	gi|189527793|XP_687696.3	PREDICTED: neuroblast differentiation-associated protein AHNAK [Danio rerio]	524	7060	0.8	3e-146	0.51	14:27,764K-27,810K bp
3609	gi|317419423|CBN81460.1	Breast cancer type 1 susceptibility protein homolog [Dicentrarchus labrax]	296	432	0.9	4e-98	0.38
3608	gi|292623644|XP_002665376.1	PREDICTED: liprin-beta-1 isoform 1 [Danio rerio]	1086	1086	0.78	0	0.63	18:15,424K-15,487K bp
3608	gi|169158286|CAQ15660.1	novel protein similar to MCM6 minichromosome maintenance deficient 6, mitotin (S. cerevisiae) (mcm6, zgc:112244) [Danio rerio]	1424	1424	0.72	0	0.9
3606	gi|187608350|NP_001119860.1	DNA ligase 1 [Danio rerio]	1257	1404	0.75	0	0.9	2:43,346K-43,399K bp
3606	gi|66347879|NP_001018117.1	O-linked N-acetylglucosamine transferase isoform 4 [Danio rerio]	2048	2048	0.87	0	0.96	14:16,039,300-16,064,700 bp
3605	gi|289547621|NP_001166124.1	amylo-1, 6-glucosidase, 4-alpha-glucanotransferase [Danio rerio]	1212	1789	0.93	0	0.81
3601	gi|55249967|AAH85636.1	Atp2a1 protein [Danio rerio]	1855	1855	0.88	0	0.93
3600	gi|56693221|NP_001008575.1	zinc transporter 9 [Danio rerio]	964	964	0.49	0	0.86	14:46,112,800-46,138,200 bp
3599	gi|41054671|NP_955848.1	glycine dehydrogenase [decarboxylating], mitochondrial [Danio rerio]	1711	1711	0.85	0	0.88	5:67,894K-67,943K bp
3598	gi|213624655|AAI71396.1	Si:dkey-25f3.3 [Danio rerio]	154	154	0.12	1e-34	0.56
3598	gi|161612224|AAI55778.1	Adaptor-related protein complex 3, mu 1 subunit [Danio rerio]	661	805	0.36	0	0.92
3597	gi|153792740|NP_001093533.1	uroplakin 3l [Danio rerio]	174	174	0.2	7e-41	0.51	5:60,789,700-60,804,700 bp
3596	gi|116284392|NP_002448.2	mucin-2 precursor [Homo sapiens]	302	871	0.56	6e-116	0.36
3596	gi|317418892|CBN80930.1	Lipin-3 [Dicentrarchus labrax]	739	1078	0.6	0	0.89
3596	gi|37748736|AAH59455.1	ATPase, H+ transporting, lysosomal, V1 subunit B, member a [Danio rerio]	986	986	0.43	0	0.97
3591	gi|160774336|AAI55209.1	Orc1l protein [Danio rerio]	1126	1126	0.79	0	0.74
3591	gi|326668401|XP_002662309.2	PREDICTED: RNA-binding protein 26 [Danio rerio]	766	1119	0.7	0	0.86
3585	gi|126540951|CAM46948.1	DNA (cytosine-5-)-methyltransferase 3 [Danio rerio]	1142	1142	0.96	0	0.54
3583	gi|326671340|XP_692671.3	PREDICTED: hormonally up-regulated neu tumor-associated kinase homolog A [Danio rerio]	380	715	0.52	0	0.86
3580	gi|326677598|XP_002665919.2	PREDICTED: hypothetical protein LOC336342 [Danio rerio]	670	759	0.8	0	0.48
3578	gi|113682418|NP_001038555.1	hypothetical protein LOC565918 [Danio rerio]	621	621	0.66	3e-175	0.55	19:42,904,600-42,915,400 bp
3578	gi|47219493|CAG10857.1	unnamed protein product [Tetraodon nigroviridis]	754	930	0.47	0	0.93
3576	gi|47222034|CAG08289.1	unnamed protein product [Tetraodon nigroviridis]	338	829	0.92	0	0.7
3576	gi|55925277|NP_001007360.1	ras-related protein Rab-11A [Danio rerio]	425	425	0.18	2e-116	1	18:19,489,500-19,497K bp
3572	gi|259155070|NP_001158777.1	Sodium-coupled neutral amino acid transporter 2 [Salmo salar]	693	693	0.4	0	0.82
3571	gi|47086075|NP_998415.1	casein kinase I isoform delta-B [Danio rerio]	793	793	0.36	0	0.98	12:31,958,400-31,979,100 bp
3570		NSS
3568	gi|41944596|AAH65970.1	Heat shock protein 4 [Danio rerio]	1422	1422	0.84	0	0.82
3566	gi|205278398|ACI02123.1	beta-catenin [Carassius auratus]	847	1603	0.66	0	0.98
3565	gi|113676721|NP_001038928.1	nucleobindin-1 [Danio rerio]	695	695	0.38	0	0.86	3:27,520,600-27,536,500 bp
3561	gi|190358624|NP_001121806.1	structural maintenance of chromosomes protein 6 [Danio rerio]	810	1380	0.93	0	0.69	2:5,119K-5,183K bp
3559	gi|124481645|AAI33111.1	Taf3 protein [Danio rerio]	310	499	0.37	1e-81	0.83
3559	gi|197692229|BAG70078.1	catenin beta-1 [Homo sapiens]	1466	1466	0.69	0	0.96
3556	gi|190337990|AAI62481.1	Forkhead box O5 [Danio rerio]	347	347	0.32	1e-92	0.66
3556	gi|162287285|NP_001104667.1	AFG3-like protein 2 [Danio rerio]	1198	1198	0.59	0	0.91	2:19,690,400-19,711,800 bp
3555	gi|260797586|XP_002593783.1	hypothetical protein BRAFLDRAFT_245763 [Branchiostoma floridae]	651	1106	0.62	0	0.81
3555	gi|41054081|NP_956165.1	S-adenosylmethionine synthase isoform type-1 [Danio rerio]	358	740	0.33	0	0.96	13:20,255,300-20,265,600 bp
3554	gi|47220387|CAF98486.1	unnamed protein product [Tetraodon nigroviridis]	620	1004	0.7	0	0.78
3554	gi|158513404|A3KQV2.1	novel protein [Danio rerio]	697	697	0.44	0	0.85
3554	gi|47086777|NP_997796.1	dnaJ homolog subfamily C member 11 [Danio rerio]	993	993	0.49	0	0.93	23:30,253,700-30,274,900 bp
3553	gi|47550803|NP_999933.1	superkiller viralicidic activity 2-like 2 [Danio rerio]	1764	1764	0.9	0	0.9
3548	gi|157389012|NP_840082.2	selenoprotein Pa precursor [Danio rerio]	264	347	0.3	8e-68	0.67	8:32,158K-32,207K bp
3547	gi|212529990|XP_002145152.1	PT repeat family protein [Penicillium marneffei ATCC 18224]	152	375	0.97	5e-34	0.23
3547	gi|326671967|XP_002663863.2	PREDICTED: hypothetical protein LOC100332160 [Danio rerio]	310	310	0.64	1e-81	0.36
3547	gi|220678758|CAX13889.1	novel protein similar to vertebrate DEAD (Asp-Glu-Ala-Asp) box polypeptide 43 (DDX43) [Danio rerio]	903	903	0.49	0	0.82
3545	gi|309951121|NP_001185485.1	nuclear factor related to kappa-B-binding protein [Gallus gallus]	786	1187	0.88	0	0.61
3545	gi|326677232|XP_003200789.1	PREDICTED: hypothetical protein LOC100038781, partial [Danio rerio]	170	261	0.26	1e-39	0.63
3545	gi|311977219|ADQ20481.1	P-glycoprotein [Poeciliopsis lucida]	1362	1803	0.85	0	0.71
3544	gi|94732705|CAK11245.1	WEE1 homolog (S. pombe) [Danio rerio]	815	905	0.53	0	0.87
3544	gi|41393147|NP_958903.1	ras-related protein Rab-14 [Danio rerio]	435	435	0.19	2e-119	1
3543	gi|131886525|NP_001076544.1	zinc finger protein 865 [Danio rerio]	429	1183	0.62	0	0.75	19:9,885,900-9,893,300 bp
3542	gi|113681395|NP_001038642.1	protein tyrosine phosphatase, receptor type, E, b [Danio rerio]	1185	1185	0.67	0	0.88
3542	gi|47087429|NP_998614.1	serine/threonine-protein kinase PRP4 homolog [Danio rerio]	880	1098	0.69	0	0.95	24:11,221K-11,262K bp
3541	gi|66472494|NP_001018464.1	glycogen phosphorylase, muscle form [Danio rerio]	1587	1587	0.74	0	0.95	21:30,746K-30,780K bp
3539	gi|60279683|NP_001012514.1	mitochondrial-processing peptidase subunit beta [Danio rerio]	755	755	0.38	0	0.81	4:2,262,200-2,275K bp
3536	gi|47214304|CAG00970.1	unnamed protein product [Tetraodon nigroviridis]	372	432	0.63	2e-100	0.39
3536	gi|301624183|XP_002941407.1	PREDICTED: LOW QUALITY PROTEIN: hypothetical protein LOC100216012, partial [Xenopus (Silurana) tropicalis]	91.3	14370	0.18	5e-35	0.6
3536	gi|318064876|NP_001187472.1	pyridoxal kinase [Ictalurus punctatus]	541	541	0.26	3e-151	0.89
3535	gi|113374137|NP_001038178.1	hypothetical protein LOC557553 [Danio rerio]	728	728	0.32	0	0.94	18:21,459,300-21,464,100 bp
3534	gi|158253430|AAI53888.1	Si:dkeyp-117h8.4 protein [Danio rerio]	231	426	0.64	6e-58	0.4
3532	gi|122891211|CAM12892.1	novel protein (zgc:103512) [Danio rerio]	816	816	0.44	0	0.84
3532	gi|169146652|CAQ15036.1	novel protein similar to vertebrate TAO kinase 3 (TAOK3) [Danio rerio]	748	748	0.4	0	0.9
3531	gi|62955749|NP_001017887.1	ectonucleotide pyrophosphatase/phosphodiesterase family member 4 precursor [Danio rerio]	520	668	0.38	0	0.71	17:5,339,900-5,354,200 bp
3530	gi|190358870|Q6DHR3.2	RasGEF domain family, member 1B [Danio rerio]	904	904	0.41	0	0.91
3529	gi|47086541|NP_997919.1	DNA-directed RNA polymerase III subunit RPC5 [Danio rerio]	1202	1202	0.61	0	0.83	12:431,500-456,300 bp
3529	gi|221307533|NP_001138278.1	hypothetical protein LOC792465 [Danio rerio]	262	262	0.11	3e-67	0.9
3525	gi|113676708|NP_001038663.1	protein Hook homolog 1 [Danio rerio]	931	1296	0.61	0	0.89	20:25,122,600-25,152,900 bp
3522	gi|47207467|CAF93747.1	unnamed protein product [Tetraodon nigroviridis]	100	100	0.19	2e-18	0.44
3522	gi|153792522|NP_001093450.1	FYVE, RhoGEF and PH domain-containing protein 6 [Danio rerio]	610	645	0.4	1e-175	0.71	4:25,395K-25,452K bp
3520	gi|326681265|XP_002667755.2	PREDICTED: piggyBac transposable element-derived protein 4-like [Danio rerio]	233	396	0.43	9e-101	0.41
3519	gi|115502933|Q6PFK1.2	RecName: Full=Zinc finger protein 598	1082	1082	0.82	0	0.69
3517	gi|68370326|XP_691717.1	PREDICTED: male-specific lethal 1 homolog [Danio rerio]	323	588	0.46	2e-85	0.69	12:20,906,300-20,911,900 bp
3514	gi|47220854|CAG00061.1	unnamed protein product [Tetraodon nigroviridis]	229	1420	0.84	2e-57	0.44
3512	gi|326676308|XP_003200544.1	PREDICTED: hypothetical protein LOC100535066 [Danio rerio]	142	1649	0.19	5e-31	0.59
3512	gi|326676499|XP_001340736.2	PREDICTED: zinc finger protein 687 [Danio rerio]	1170	1313	0.98	0	0.72
3511	gi|292627413|XP_002666641.1	PREDICTED: cytoplasmic protein NCK1-like [Danio rerio]	728	728	0.33	0	0.92	24:3,289K-3,438K bp
3510	gi|125829940|XP_689123.2	PREDICTED: hypothetical protein LOC560634 [Danio rerio]	331	331	0.26	6e-88	0.59	11:40,681,100-40,699,100 bp
3509	gi|213512100|NP_001133412.1	Cytosolic purine 5-nucleotidase [Salmo salar]	763	763	0.42	0	0.76
3509	gi|56207664|CAI20652.1	novel protein similar to vertebrate Rho guanine nucleotide exchange factor (GEF) 3 (ARHGEF3) [Danio rerio]	841	841	0.5	0	0.82
3509	gi|66472802|NP_001018611.1	chromosome 4 open reading frame 32 [Danio rerio]	107	107	0.05	2e-20	0.91	13:12,820,710-12,823,630 bp
3508	gi|25992501|AAN77132.1	alpha-actinin [Danio rerio]	1635	1635	0.86	0	0.93
3507	gi|112421211|NP_001036240.1	ATP-binding cassette sub-family G member 2 [Danio rerio]	468	957	0.54	0	0.81
3507	gi|47087651|NP_957199.2	importin-7 [Danio rerio]	1786	1786	0.9	0	0.93	7:55,042K-55,107K bp
3506	gi|301604259|XP_002931764.1	PREDICTED: protein fem-1 homolog C-like [Xenopus (Silurana) tropicalis]	1045	1045	0.54	0	0.86
3505	gi|326679373|XP_002666590.2	PREDICTED: NF-X1-type zinc finger protein NFXL1-like [Danio rerio]	746	1225	0.41	0	0.73
3504	gi|326671763|XP_003199520.1	PREDICTED: hypothetical protein LOC100537499 isoform 1 [Danio rerio]	72.4	72.4	0.16	5e-10	0.3
3503	gi|145559485|Q6PFM0.2	phosphatidylserine receptor long form [Danio rerio]	714	714	0.35	0	0.91
3502	gi|47087453|NP_998628.1	eukaryotic translation initiation factor 3 subunit C [Danio rerio]	1045	1278	0.65	0	0.95	12:4,257,300-4,280K bp
3501	gi|71679671|AAI00006.1	LOC568580 protein [Danio rerio]	483	483	0.57	1e-133	0.53
3500	gi|160774339|AAI55223.1	Homeodomain leucine zipper gene [Danio rerio]	303	499	0.52	1e-79	0.54
3498	gi|326676757|XP_685984.5	PREDICTED: hypothetical protein LOC557772 [Danio rerio]	311	8743	0.95	4e-82	0.24
3498	gi|41053706|NP_957431.1	E3 ubiquitin-protein ligase RNF144B [Danio rerio]	451	451	0.23	4e-124	0.8	16:41,259,900-41,289,800 bp
3498	gi|62122748|NP_001014311.1	eukaryotic translation initiation factor 4, gamma 2a [Danio rerio]	1392	1392	0.78	0	0.88	7:70,419,100-70,443,800 bp
3494	gi|326676444|XP_003200579.1	PREDICTED: hypothetical protein LOC100149834 [Danio rerio]	825	879	0.55	0	0.81
3482	gi|55962354|CAI11851.1	novel protein (zgc:56119) [Danio rerio]	1365	1365	0.8	0	0.75
3481	gi|70926605|XP_735816.1	hypothetical protein [Plasmodium chabaudi chabaudi]	42.4	42.4	0.09	0.49	0.33
3479	gi|157954442|NP_001103294.1	zyxin [Danio rerio]	500	500	0.35	7e-139	0.66	16:15,875K-15,929K bp
3477	gi|62122909|NP_001014377.1	tudor and KH domain-containing protein [Danio rerio]	799	799	0.48	0	0.74	12:32,495,800-32,522K bp
3477	gi|55925442|NP_001007292.1	3-oxoacid CoA transferase 1a [Danio rerio]	882	882	0.43	0	0.89	8:32,461K-32,587K bp
3476	gi|125839926|XP_001340860.1	PREDICTED: probable ATP-dependent RNA helicase DDX6 [Danio rerio]	837	837	0.44	0	0.88	16:24,200,300-24,219,200 bp
3475	gi|121583645|NP_001073484.1	activity-dependent neuroprotector [Danio rerio]	1374	1374	0.86	0	0.72	11:25,168,800-25,175,100 bp
3475	gi|326674966|XP_688020.4	PREDICTED: lethal(3)malignant brain tumor-like protein 3-like [Danio rerio]	653	1655	0.67	0	0.9
3472	gi|153791718|NP_001093467.1	probable global transcription activator SNF2L1 [Danio rerio]	1733	1733	0.85	0	0.92	5:19,879K-19,923K bp
3469	gi|148233948|NP_001082795.1	CTD small phosphatase-like protein 2-B [Danio rerio]	267	267	0.12	1e-68	0.97	7:31,683,200-31,704,100 bp
3468	gi|301617143|XP_002938011.1	PREDICTED: sterile alpha motif domain-containing protein 9-like [Xenopus (Silurana) tropicalis]	447	885	0.92	0	0.46
3466	gi|259155094|NP_001158789.1	26S proteasome non-ATPase regulatory subunit 2 [Salmo salar]	1504	1504	0.78	0	0.96
3465	gi|161484618|NP_775352.2	vacuolar protein sorting-associated protein 18 homolog [Danio rerio]	1738	1738	0.86	0	0.9	20:27,994,700-28,003,900 bp
3462	gi|141796278|AAI39652.1	Lamp2 protein [Danio rerio]	187	263	0.17	7e-61	0.74
3462	gi|292626992|XP_002666520.1	PREDICTED: activity-dependent neuroprotector homeobox protein [Danio rerio]	649	894	0.59	0	0.75	23:20,050,100-20,061,200 bp
3462	gi|169154989|CAQ13612.1	MYB binding protein (P160) 1a [Danio rerio]	457	1075	0.79	3e-138	0.76
3461	gi|115495005|NP_001070047.1	hypothetical protein LOC767638 [Danio rerio]	327	443	0.5	7e-115	0.43	15:458,700-471,600 bp
3460	gi|317574773|NP_001187236.1	CD81 [Ictalurus punctatus]	382	382	0.2	2e-103	0.81
3457	gi|39645519|AAH63935.1	Cadherin 17, LI cadherin (liver-intestine) [Danio rerio]	545	1274	0.71	0	0.7
3456	gi|41053800|NP_956544.1	YTH domain family protein 2 [Danio rerio]	838	838	0.5	0	0.87	17:30,155,200-30,162,500 bp
3455	gi|112363126|NP_001036210.1	cytoplasmic dynein 1 heavy chain 1 [Danio rerio]	2009	2086	0.99	0	1	17:411K-500K bp
3454	gi|62122795|NP_001014325.1	erlin-1 [Danio rerio]	566	566	0.31	8e-159	0.87	13:25,457,300-25,474,600 bp
3454	gi|41393083|NP_958867.1	coatomer subunit delta [Danio rerio]	686	878	0.45	0	0.92	5:28,632,300-28,650,300 bp
3454	gi|181330478|NP_001116706.1	lysine-specific demethylase 5C [Danio rerio]	727	1634	0.78	0	0.97	8:38,935K-38,989K bp
3453	gi|326666398|XP_694845.4	PREDICTED: protein SCAF11 [Danio rerio]	359	397	0.53	1e-96	0.57
3453	gi|165970387|AAI58198.1	Zgc:92004 protein [Danio rerio]	924	924	0.62	0	0.7
3448	gi|209572892|Q5U3U3.2	carnitine palmitoyltransferase II [Danio rerio]	757	1153	0.59	0	0.84
3442	gi|326674254|XP_694821.5	PREDICTED: myosin-Ic [Danio rerio]	829	829	0.43	0	0.88
3442	gi|326679139|XP_699839.4	PREDICTED: isocitrate dehydrogenase [NAD] subunit gamma, mitochondrial [Danio rerio]	622	622	0.32	2e-175	0.89
3440	gi|18858939|NP_571430.1	kinesin-like protein KIF23 [Danio rerio]	1506	1506	0.79	0	0.88	18:20,791,200-20,818,800 bp
3439	gi|77403696|BAE46430.1	reverse transcriptase [Danio rerio]	802	1010	0.85	0	0.62
3439	gi|190339936|AAI63533.1	Similar to NF-kappa-B-repressing factor (NFkB-repressing factor) (Transcription factor NRF) (ITBA4 protein) [Danio rerio]	891	1094	0.71	0	0.8
3437	gi|326668815|XP_002662567.2	PREDICTED: immunoglobulin-like and fibronectin type III domain-containing protein 1-like [Danio rerio]	722	976	0.72	0	0.5
3436	gi|326666134|XP_002661260.2	PREDICTED: hypothetical protein LOC559514 [Danio rerio]	282	852	0.88	0	0.73
3436	gi|51858536|AAH81657.1	Coatomer protein complex, subunit beta 1 [Danio rerio]	1190	1763	0.86	0	0.97
3435	gi|41054459|NP_955954.1	WW domain-containing adapter protein with coiled-coil [Danio rerio]	443	665	0.51	1e-121	0.85	12:27,401K-27,455K bp
3435	gi|221139734|NP_001070838.2	novel protein similar to vertebrate protein kinase, cAMP-dependent, regulatory, type II, alpha (PRKAR2A, zgc:153742) [Danio rerio]	721	721	0.35	0	0.95	8:27,093K-27,142K bp
3434	gi|41055520|NP_957219.1	double-stranded RNA-binding protein Staufen homolog 2 [Danio rerio]	996	996	0.56	0	0.85	24:11,790K-12,067K bp
3434	gi|41056075|NP_956965.1	zinc transporter ZIP10 precursor [Danio rerio]	368	707	0.65	0	0.95	9:24,327,200-24,363,300 bp
3433	gi|190337757|AAI63877.1	RNA binding motif protein 19 [Danio rerio]	671	1317	0.78	0	0.83
3433	gi|47222412|CAG12932.1	unnamed protein product [Tetraodon nigroviridis]	438	438	0.24	3e-120	0.9
3432	gi|189521697|XP_001334053.2	PREDICTED: NHS-like protein 2-like [Danio rerio]	143	256	0.59	2e-31	0.7	7:52,287K-52,480K bp
3431	gi|73983486|XP_540775.2	PREDICTED: similar to Mucin-5B precursor (Mucin 5 subtype B, tracheobronchial) (High molecular weight salivary mucin MG1) (Sublingual gland mucin) [Canis familiaris]	642	1518	0.88	0	0.47	18:48,479K-48,547K bp
3431	gi|189521247|XP_697589.3	PREDICTED: hypothetical protein LOC569132 [Danio rerio]	327	404	0.23	4e-103	0.79	7:20,295,100-20,307,700 bp
3431	gi|94732862|CAK11410.1	novel protein similar to vertebrate scaffold attachment factor B family (zgc:55387) [Danio rerio]	292	778	0.63	3e-76	0.85
3430	gi|54648678|AAH85096.1	Unknown (protein for MGC:102640) [Mus musculus]	179	1291	0.11	2e-42	0.65
3425	gi|94732872|CAK04907.1	ceruloplasmin [Danio rerio]	1882	1882	0.98	0	0.8
3424	gi|94732900|CAK03593.1	novel protein containing a protein kinase domain [Danio rerio]	688	688	0.52	0	0.68
3423	gi|326671403|XP_001919955.3	PREDICTED: PHD finger protein 12 [Danio rerio]	783	1085	0.74	0	0.78
3423	gi|326664664|XP_001919901.3	PREDICTED: desmoplakin [Danio rerio]	1095	1189	0.87	0	0.88
3423	gi|41393109|NP_958882.1	vigilin [Danio rerio]	1709	2662	0.93	0	0.91	6:28,458,100-28,484,200 bp
3422	gi|125832538|XP_689627.2	PREDICTED: hypothetical protein LOC561131 [Danio rerio]	169	169	0.09	3e-39	0.75	13:5,187,100-5,210,800 bp
3420	gi|308321260|ADO27782.1	sodium channel modifier 1 [Ictalurus furcatus]	294	294	0.19	6e-77	0.7
3418	gi|220678672|CAX12351.1	novel protein similar to H.sapiens ITGA6, integrin, alpha 6 (ITGA6, zgc:113088) [Danio rerio]	1055	1055	0.8	0	0.61
3418	gi|114326269|NP_001001840.2	nuclear factor NF-kappa-B p100 subunit [Danio rerio]	1115	1115	0.81	0	0.68	13:23,331K-23,422K bp
3415	gi|124430524|NP_001074459.1	milk fat globule-EGF factor 8 protein b [Danio rerio]	592	863	0.43	0	0.86	25:19,821K-19,874K bp
3415	gi|125846671|XP_001344703.1	PREDICTED: zinc finger FYVE domain-containing protein 1-like isoform 1 [Danio rerio]	1134	1529	0.66	0	0.88	20:28,046,700-28,063,300 bp
3415	gi|189524737|XP_001338181.2	PREDICTED: 2-oxoglutarate dehydrogenase, mitochondrial isoform 1 [Danio rerio]	857	1646	0.8	0	0.89	10:42,651K-42,714K bp
3413	gi|66732629|AAY52462.1	Unc45a [Danio rerio]	1014	1531	0.81	0	0.88
3413	gi|50539712|NP_001002326.1	plastin-3 [Danio rerio]	1153	1153	0.58	0	0.91	14:13,932K-14,022K bp
3411	gi|47086929|NP_998464.1	adenylate kinase isoenzyme 4, mitochondrial [Danio rerio]	386	386	0.2	1e-104	0.84	6:33,167,200-33,178,900 bp
3410	gi|220941690|CAX15431.1	novel protein similar to vertebrate F-box and WD repeat domain containing 2 (FBXW2, zgc:110365) [Danio rerio]	582	832	0.4	0	0.92
3409	gi|169146264|CAQ14683.1	ryanodine receptor 1b (skeletal) [Danio rerio]	760	1193	0.67	0	0.96
3408	gi|308322411|ADO28343.1	adipocyte plasma membrane-associated protein [Ictalurus furcatus]	140	140	0.06	1e-30	0.91
3407	gi|121582356|NP_001073505.1	tumor protein p53-inducible nuclear protein 1 [Danio rerio]	314	359	0.19	8e-90	0.82	16:39,365K-39,445K bp
3407	gi|156230299|AAI51988.1	Im:6896251 protein [Danio rerio]	331	422	0.23	6e-88	0.93
3404	gi|157888664|CAD60828.2	novel protein [Danio rerio]	198	375	0.65	5e-48	0.61
3404	gi|326664974|XP_001332688.4	PREDICTED: ras GTPase-activating protein nGAP [Danio rerio]	554	1607	0.96	0	0.88
3402	gi|190570318|NP_001122001.1	7SK snRNA methylphosphate capping enzyme [Danio rerio]	407	607	0.51	5e-111	0.59	5:70,434,600-70,454,800 bp
3400	gi|326680234|XP_001922486.3	PREDICTED: LOW QUALITY PROTEIN: transmembrane and TPR repeat-containing protein 3 [Danio rerio]	657	657	0.4	0	0.79
3399	gi|126272192|XP_001362770.1	PREDICTED: similar to iron-responsive element binding protein 2 [Monodelphis domestica]	1332	1332	0.85	0	0.69
3399	gi|46362505|AAH66570.1	Synaptotagmin binding, cytoplasmic RNA interacting protein, like [Danio rerio]	735	735	0.34	0	0.96
3399		NSS
3396	gi|292617489|XP_700746.4	PREDICTED: insulin receptor substrate 2 [Danio rerio]	124	124	0.06	8e-26	0.83	9:7,398,100-7,424,800 bp
3396	gi|71480058|NP_001025120.1	leucine rich repeat containing 8 family, member A [Danio rerio]	1324	1324	0.7	0	0.9	21:3,903K-3,964K bp
3396	gi|169153980|CAQ14067.1	novel protein similar to vertebrate U2-associated SR140 protein (SR140) [Danio rerio]	1138	1179	0.77	0	0.9
3395	gi|292620826|XP_692242.4	PREDICTED: hypothetical protein LOC563788 [Danio rerio]	170	204	0.73	3e-43	0.34	14:32,145,500-32,152,800 bp
3395	gi|117606137|NP_001071031.1	zinc finger, DHHC-type containing 18 [Danio rerio]	268	760	0.41	0	0.91	16:32,891,100-32,908,600 bp
3393	gi|326672794|XP_001344438.4	PREDICTED: hypothetical protein LOC100005357 [Danio rerio]	291	291	0.5	4e-76	0.41
3393	gi|291190355|NP_001167106.1	Serologically defined colon cancer antigen 1 homolog [Salmo salar]	498	1381	0.87	0	0.94
3391	gi|223647638|ACN10577.1	Epithelial cadherin precursor [Salmo salar]	997	997	0.79	0	0.65
3390	gi|159155870|AAI54416.1	C13orf22 homolog (H. sapiens), like [Danio rerio]	499	592	0.83	9e-139	0.5
3386	gi|292624361|XP_001339876.2	PREDICTED: CREB-regulated transcription coactivator 2 [Danio rerio]	163	364	0.34	2e-54	0.74	19:40,292,100-40,314K bp
3386	gi|113679917|NP_001038899.1	BTB/POZ domain-containing protein KCTD2 [Danio rerio]	343	456	0.23	9e-119	0.98	12:21,345,600-21,364,700 bp
3385	gi|326679416|XP_001923475.3	PREDICTED: hypothetical protein LOC407619 [Danio rerio]	209	209	0.23	2e-51	0.44
3385	gi|77403696|BAE46430.1	reverse transcriptase [Danio rerio]	49.7	49.7	0.04	0.003	0.48
3385	gi|189517855|XP_700034.3	PREDICTED: transmembrane protein 214 [Danio rerio]	901	901	0.61	0	0.68	4:1,173,300-1,193K bp
3384	gi|317027872|XP_001400165.2	ATP-dependent DNA ligase [Aspergillus niger CBS 513.88]	40	40	0.08	2.3	0.33
3383	gi|77403694|BAE46429.1	ORF2-encoded protein [Danio rerio]	45.4	45.4	0.05	0.078	0.4
3383	gi|326806946|CBL80809.2	TPA: mucin-5B [Bos taurus]	239	503	0.26	2e-90	0.58
3383	gi|317418913|CBN80951.1	Laminin subunit beta-3 [Dicentrarchus labrax]	299	702	0.41	8e-137	0.64
3377	gi|318037184|NP_001187132.1	CXCL12 [Ictalurus punctatus]	157	157	0.08	8e-36	0.86
3375	gi|125842183|XP_695258.2	PREDICTED: hypothetical protein LOC566882 [Danio rerio]	378	774	0.79	6e-151	0.64	17:29,288,300-29,308,900 bp
3375	gi|126632536|CAM56622.1	novel protein similar to vertebrate anillin, actin binding protein (scraps homolog, Drosophila) (ANLN) [Danio rerio]	335	661	0.47	2e-180	0.67
3375	gi|326671393|XP_684139.4	PREDICTED: hypothetical protein LOC327618 [Danio rerio]	389	530	0.57	2e-105	0.73
3374	gi|281342212|EFB17796.1	hypothetical protein PANDA_007074 [Ailuropoda melanoleuca]	62	114	0.11	6e-07	0.3
3374	gi|261337197|NP_001159744.1	adenylate cyclase type 7 [Danio rerio]	811	896	0.6	0	0.68
3374	gi|126334476|XP_001363317.1	PREDICTED: similar to WD repeat domain, phosphoinositide interacting 2 isoform 3 [Monodelphis domestica]	777	777	0.39	0	0.9
3372	gi|13161382|BAB32977.1	lamin B3 [Carassius auratus]	744	744	0.53	0	0.71
3372	gi|115666299|XP_792035.2	PREDICTED: hypothetical protein [Strongylocentrotus purpuratus]	644	946	0.52	0	0.79
3371	gi|11067034|AAG27060.1	Na+/K+ ATPase alpha subunit isoform 8 [Danio rerio]	1713	1713	0.95	0	0.9
3370	gi|47220464|CAG03244.1	unnamed protein product [Tetraodon nigroviridis]	528	778	0.65	2e-147	0.49
3370	gi|326672066|XP_003199581.1	PREDICTED: hypothetical protein LOC449943 [Danio rerio]	154	377	0.34	7e-35	0.68
3370	gi|326675721|XP_690835.4	PREDICTED: kanadaptin [Danio rerio]	473	737	0.62	0	0.79
3369	gi|308321919|ADO28097.1	activator of 90 kda heat shock protein ATPase-like protein 1 [Ictalurus furcatus]	610	610	0.31	3e-172	0.89
3367	gi|50540414|NP_001002673.1	U4/U6.U5 tri-snRNP-associated protein 1 [Danio rerio]	696	957	0.69	0	0.89	21:29,604,400-29,631,800 bp
3366	gi|51468063|NP_001003887.1	treslin [Danio rerio]	487	927	0.94	0	0.72	25:31,745,700-31,772,100 bp
3365	gi|159570264|CAP19571.1	signal transducing adaptor molecule (SH3 domain and ITAM motif) 2 [Danio rerio]	738	738	0.44	0	0.8
3362	gi|213510862|NP_001133719.1	proline-rich nuclear receptor coactivator 2 [Salmo salar]	199	199	0.14	2e-48	0.75
3362	gi|224495957|NP_001139085.1	hypothetical protein LOC792190 [Danio rerio]	1166	1166	0.63	0	0.85	22:38,947,700-38,978,100 bp
3361	gi|42627867|NP_976066.1	N(alpha)-acetyltransferase 15, NatA auxiliary subunit b [Danio rerio]	1434	1434	0.69	0	0.9	1:38,892,200-38,924,100 bp
3360	gi|326914903|XP_003203762.1	PREDICTED: f-box only protein 11-like [Meleagris gallopavo]	1737	1737	0.76	0	0.98
3357	gi|326681075|XP_002667432.2	PREDICTED: hypothetical protein LOC100330243 [Danio rerio]	161	304	0.39	6e-37	0.61
3357	gi|220678654|CAX14064.1	suppressor of var1, 3-like 1 (S. cerevisiae) [Danio rerio]	1156	1156	0.66	0	0.81
3357	gi|47218515|CAF98047.1	unnamed protein product [Tetraodon nigroviridis]	530	1011	0.49	0	0.84
3356	gi|47220858|CAG00065.1	unnamed protein product [Tetraodon nigroviridis]	79.7	79.7	0.16	3e-12	0.23
3356	gi|126334951|XP_001377331.1	PREDICTED: similar to ubinuclein [Monodelphis domestica]	360	432	0.61	6e-97	0.48
3355	gi|148277652|NP_775345.2	serrate RNA effector molecule homolog [Danio rerio]	418	1026	0.62	0	0.94	5:2,838K-2,893K bp
3353	gi|292622364|XP_002664967.1	PREDICTED: transcription intermediary factor 1-beta [Danio rerio]	148	215	0.19	5e-33	0.49	16:27,473,300-27,488,400 bp
3352	gi|63053592|AAY28605.1	ataxin-3 [Danio rerio]	440	440	0.3	6e-121	0.73
3351		NSS
3348	gi|126335649|XP_001369962.1	PREDICTED: similar to general transcription factor IIIC, polypeptide 1, alpha 220kDa [Monodelphis domestica]	394	930	0.76	3e-143	0.59
3347	gi|221128091|XP_002157448.1	PREDICTED: similar to predicted protein [Hydra magnipapillata]	47.4	226	0.2	0.015	0.29
3347	gi|58801524|NP_957492.1	lipoma-preferred partner homolog [Danio rerio]	532	585	0.51	2e-148	0.71	6:29,940K-30,510K bp
3347	gi|94732375|CAK05005.1	novel protein [Danio rerio]	439	439	0.17	2e-120	0.96
3346	gi|301129246|NP_001108052.2	E3 ubiquitin-protein ligase MARCH7 [Danio rerio]	639	639	0.72	1e-180	0.69
3345	gi|118150528|NP_001071227.1	COP9 signalosome complex subunit 1 [Danio rerio]	838	838	0.44	0	0.99	3:36,231,600-36,247,500 bp
3344	gi|326671554|XP_003199460.1	PREDICTED: protein timeless homolog [Danio rerio]	783	1484	0.88	0	0.86
3344	gi|292622386|XP_002664958.1	PREDICTED: alpha-endosulfine [Danio rerio]	204	204	0.1	6e-50	0.88	16:28,446,300-28,473,700 bp
3342	gi|41056213|NP_957474.1	glycogen [starch] synthase, muscle [Danio rerio]	1192	1192	0.64	0	0.93	3:12,764,700-12,795,100 bp
3341	gi|55250881|AAH85553.1	Chromobox homolog 2 (Drosophila Pc class) [Danio rerio]	322	322	0.5	2e-85	0.48
3341	gi|122891062|CAM14442.1	novel protein similar to vertebrate two pore segment channel 1 (TPCN1) [Danio rerio]	1253	1253	0.72	0	0.86
3341	gi|61403202|AAH91854.1	Ptbp1b protein [Danio rerio]	962	962	0.54	0	0.9
3341	gi|194578961|NP_001124099.1	hypothetical protein LOC100170789 [Danio rerio]	1464	1464	0.72	0	0.91	20:3,890K-3,943K bp
3339	gi|71534262|NP_998521.2	ubiquilin-4 [Danio rerio]	811	811	0.57	0	0.83	16:46,057K-46,075,700 bp
3339	gi|318326538|NP_001187635.1	ras-related GTP-binding protein C [Ictalurus punctatus]	738	738	0.35	0	0.97
3334	gi|41055811|NP_956461.1	copine-3 [Danio rerio]	673	987	0.51	0	0.86	24:30,328,600-30,364K bp
3334	gi|194221478|XP_001498347.2	PREDICTED: WD repeat domain 48 [Equus caballus]	779	779	0.4	0	0.93	16:46,210K-46,322K bp
3333	gi|122890736|CAM14417.1	programmed cell death 8 (apoptosis-inducing factor) [Danio rerio]	821	970	0.64	0	0.8
3332	gi|326668993|XP_002667295.2	PREDICTED: hypothetical protein LOC100332327 [Danio rerio]	239	448	0.63	2e-116	0.75
3331	gi|301612810|XP_002935909.1	PREDICTED: hypothetical protein LOC100489259 [Xenopus (Silurana) tropicalis]	262	492	0.78	2e-110	0.47
3331	gi|256674304|ACV04938.1	heat shock protein 90 [Epinephelus coioides]	1095	1095	0.75	0	0.93
3330	gi|225707642|ACO09667.1	KIAA0179 [Osmerus mordax]	337	337	0.33	7e-90	0.55
3330	gi|169259796|NP_001108567.1	cdc25 [Danio rerio]	758	758	0.53	0	0.72	13:14,967,400-14,984,700 bp
3330	gi|291190736|NP_001167049.1	serine/threonine-protein phosphatase 4 regulatory subunit 3B [Salmo salar] >gi|223647852|gb|ACN10684.1| SMEK homolog 2 [Salmo salar]	797	1243	0.74	0	0.95
3329	gi|149641853|XP_001511203.1	PREDICTED: similar to LOC398446 protein [Ornithorhynchus anatinus]	846	846	0.78	0	0.55
3329	gi|42538982|NP_970614.1	protein Jade-3 [Danio rerio]	726	1316	0.75	0	0.94	6:40,321K-40,364K bp
3328	gi|148745171|AAI42883.1	Wu:fb59a11 protein [Danio rerio]	99.4	140	0.23	3e-18	0.55
3328	gi|326669997|XP_001921022.3	PREDICTED: FCH domain only protein 1-like [Danio rerio]	485	1301	0.84	8e-154	0.89
3327	gi|27545299|NP_775381.1	dystroglycan [Danio rerio]	1072	1072	0.72	0	0.81	22:34,771K-34,843K bp
3327	gi|311771613|NP_001185701.1	aldehyde dehydrogenase 1 family, member L1 [Danio rerio]	1181	1615	0.82	0	0.89
3325	gi|33416901|AAH55597.1	Polymerase (DNA directed), lambda [Danio rerio]	788	788	0.48	0	0.71
3324	gi|326669940|XP_001339602.3	PREDICTED: hypothetical protein LOC100005391 [Danio rerio]	260	351	0.48	3e-87	0.68
3323	gi|326672078|XP_003199587.1	PREDICTED: bifunctional protein NCOAT-like [Danio rerio]	952	952	0.62	0	0.72
3323	gi|50838808|NP_001002863.1	nucleolar complex protein 3 homolog [Danio rerio]	1056	1056	0.72	0	0.78	12:7,466,500-7,489,800 bp
3322	gi|47219951|CAG11484.1	unnamed protein product [Tetraodon nigroviridis]	658	658	0.63	0	0.47
3322	gi|34555652|AAQ74974.1	complement C3 [Ctenopharyngodon idella]	1127	1127	0.85	0	0.62
3322	gi|41054481|NP_955944.1	serine/arginine-rich protein specific kinase 1a [Danio rerio]	880	880	0.56	0	0.8	8:4,626K-24,648,400 bp
3322	gi|326678164|XP_003201004.1	PREDICTED: e3 ubiquitin-protein ligase UHRF1-like [Danio rerio]	1100	1319	0.72	0	0.87
3321	gi|148725991|CAN88421.1	novel protein similar to H.sapiens GPIAP1, GPI-anchored membrane protein 1 (GPIAP1, zgc:55902) [Danio rerio]	827	827	0.64	0	0.64
3319	gi|134133313|NP_001077052.1	RNA polymerase-associated protein CTR9 homolog [Danio rerio]	1194	1685	0.86	0	0.99	7:70,438K-70,486K bp
3318	gi|159570376|CAP19555.1	novel protein similar to vertebrate interleukin-1 receptor-associated kinase 1 (IRAK1) [Danio rerio]	498	620	0.48	6e-168	0.66
3317	gi|220673109|CAX14473.1	novel protein similar to vertebrate kinesin-associated protein 3 (KIFAP3, zgc:101095) [Danio rerio]	1267	1267	0.71	0	0.9
3315	gi|326671835|XP_003199534.1	PREDICTED: protein phosphatase 1 regulatory subunit 15B-like [Danio rerio]	211	211	0.15	6e-52	0.68
3315	gi|198285649|ACH85363.1	DEAD (Asp-Glu-Ala-Asp) box polypeptide 21 [Salmo salar]	878	878	0.53	0	0.84
3315	gi|83423533|NP_001032797.1	vacuolar protein sorting-associated protein 11 homolog [Danio rerio]	1753	1753	0.86	0	0.91	10:27,836,500-27,859,400 bp
3314	gi|326672053|XP_698167.4	PREDICTED: transmembrane protein 63B [Danio rerio]	79.3	79.3	0.07	4e-12	0.89
3313	gi|220941697|CAX15438.1	novel myosin family protein [Danio rerio]	1496	1799	0.95	0	0.94
3312	gi|326664637|XP_695224.5	PREDICTED: hypothetical protein LOC566845, partial [Danio rerio]	636	682	0.39	8e-180	0.85
3312		NSS
3310	gi|326666254|XP_002661307.2	PREDICTED: hemicentin-1 [Danio rerio]	174	510	0.37	4e-58	0.6
3310	gi|209155644|ACI34054.1	Serine hydroxymethyltransferase, mitochondrial precursor [Salmo salar]	886	886	0.46	0	0.86
3308	gi|326676832|XP_002661362.2	PREDICTED: zinc finger protein 607-like [Danio rerio]	590	857	0.68	4e-166	0.58
3306	gi|327288961|XP_003229193.1	PREDICTED: zinc finger protein 729-like [Anolis carolinensis]	162	4695	0.96	2e-82	0.48
3306	gi|189530862|XP_001922611.1	PREDICTED: hypothetical protein LOC563381 [Danio rerio]	152	329	0.4	3e-34	0.6	17:20,874,800-20,888,300 bp
3306	gi|326674466|XP_003200140.1	PREDICTED: CWF19-like protein 2-like [Danio rerio]	464	970	0.76	0	0.87
3303	gi|67459918|NP_001019984.1	protein MCM10 homolog [Danio rerio]	1075	1075	0.81	0	0.7	4:7,052,400-7,075,500 bp
3302	gi|292617695|XP_697409.4	PREDICTED: centromere protein J [Danio rerio]	813	813	0.89	0	0.54	9:30,035,700-30,045,800 bp
3300	gi|292610867|XP_696219.3	PREDICTED: hypothetical protein LOC567822 [Danio rerio]	161	690	0.85	7e-37	0.35	2:36,402,100-36,439K bp
3299		NSS
3298	gi|326680279|XP_003201489.1	PREDICTED: hypothetical protein LOC504116 [Danio rerio]	93.6	169	0.51	2e-16	0.31
3298	gi|193788703|NP_998529.3	protein disulfide-isomerase [Danio rerio]	837	913	0.45	0	0.85	6:18,863,200-18,894,300 bp
3298	gi|3551195|BAA32796.1	allograft inflammatory factor-1 [Cyprinus carpio]	253	253	0.13	1e-64	0.87
3296	gi|326670266|XP_003199177.1	PREDICTED: syntaxin-2-like [Danio rerio]	340	340	0.25	9e-91	0.7
3296	gi|50055013|NP_998353.1	kinesin-like protein KIF20A [Danio rerio]	1093	1093	0.79	0	0.72	7:61,264,800-61,272,700 bp
3293	gi|66911922|AAH97139.1	Lrrfip1a protein [Danio rerio]	366	366	0.42	1e-98	0.59
3293	gi|219802769|NP_001137312.1	adenomatosis polyposis coli [Danio rerio]	1416	1531	0.99	0	0.78	10:2,007K-2,076K bp
3293	gi|169646399|NP_956802.2	116 kDa U5 small nuclear ribonucleoprotein component [Danio rerio]	901	1837	0.86	0	0.99	3:12,430,900-12,461,700 bp
3291	gi|292625927|XP_002666179.1	PREDICTED: putative rRNA methyltransferase 3 isoform 1 [Danio rerio]	372	712	0.59	2e-100	0.85	22:2,376,100-2,410,300 bp
3291	gi|318055774|NP_001187556.1	RNA-binding protein PNO1 [Ictalurus punctatus]	392	392	0.19	1e-106	0.94
3288	gi|301789843|XP_002930335.1	PREDICTED: LOW QUALITY PROTEIN: zinc finger protein Xfin-like [Ailuropoda melanoleuca]	551	9392	0.44	2e-154	0.51
3288	gi|291402892|XP_002718230.1	PREDICTED: RAB8B, member RAS oncogene family [Oryctolagus cuniculus]	377	377	0.19	6e-102	0.9
3287	gi|63101950|AAH95573.1	Transforming, acidic coiled-coil containing protein 3 [Danio rerio]	541	747	0.92	2e-151	0.55
3287	gi|117606250|NP_001071009.1	calmegin [Danio rerio]	564	887	0.48	0	0.86	1:38,848K-38,895K bp
3286	gi|320089557|NP_001188488.1	signal-induced proliferation-associated 1-like protein 2 [Danio rerio]	532	837	0.7	0	0.65
3286	gi|121583904|NP_001073524.1	lysophosphatidic acid receptor 6 [Danio rerio]	569	569	0.32	1e-159	0.8
3286	gi|51230529|NP_001003727.1	kelch-like protein 31 [Danio rerio]	1098	1098	0.57	0	0.91	13:2,624,500-2,639K bp
3286	gi|49227649|NP_001001844.1	transcriptional repressor CTCF [Danio rerio]	981	1056	0.67	0	0.92	18:22,643,600-22,652,800 bp
3285	gi|168047891|XP_001776402.1	predicted protein [Physcomitrella patens subsp. patens]	40.4	40.4	0.03	1.9	0.42
3284	gi|122890854|CAM14170.1	novel protein [Danio rerio]	259	259	0.32	2e-66	0.43
3284	gi|190340235|AAI63575.1	Myo5a protein [Danio rerio]	610	932	0.82	0	0.62
3284	gi|323098306|BAJ76659.1	nanos [Cyprinus carpio]	121	162	0.09	6e-25	0.73
3284	gi|82658298|NP_001032507.1	ADP-ribosylation factor GTPase-activating protein 2 [Danio rerio]	751	751	0.51	0	0.84	18:43,814,100-43,844,700 bp
3284	gi|11067034|AAG27060.1	Na+/K+ ATPase alpha subunit isoform 8 [Danio rerio]	1742	1742	0.93	0	0.89
3283	gi|254692445|CAX48603.1	mitochondrial antiviral signaling [Cyprinidae sp. EPC]	72.4	72.4	0.25	4e-10	0.26
3283	gi|190338444|AAI63535.1	Bmp1a protein [Danio rerio]	1422	2516	0.79	0	0.86
3282	gi|319738640|NP_958504.2	large proline-rich protein BAT2 [Danio rerio]	413	758	0.89	8e-113	0.65
3282	gi|213513131|NP_001133389.1	nucleolar protein 14 [Salmo salar]	1074	1074	0.8	0	0.7
3282	gi|319738653|NP_001002420.2	GTPase-activating protein and VPS9 domain-containing protein 1 [Danio rerio]	870	941	0.54	0	0.94
3278	gi|55962720|CAI11934.1	novel protein [Danio rerio]	694	694	0.56	0	0.65
3278	gi|146336816|Q8AYG3.2	Ttk protein kinase [Danio rerio]	1190	1190	0.91	0	0.67
3278	gi|153792369|NP_001093502.1	si:dkey-151c10.1 [Danio rerio]	372	2632	0.78	0	0.85	19:21,222K-21,311K bp
3277	gi|212549763|NP_001131138.1	periplakin [Danio rerio]	1170	1604	0.95	0	0.78
3276	gi|121583679|NP_001073537.1	hypothetical protein LOC790922 [Danio rerio]	882	882	0.5	0	0.78
3275	gi|66472516|NP_001018454.1	pyrroline-5-carboxylate reductase [Danio rerio]	573	573	0.29	6e-161	0.92
3273	gi|292614301|XP_002662223.1	PREDICTED: transcription termination factor 1 [Danio rerio]	392	392	0.4	2e-106	0.49	5:65,371K-65,378,300 bp
3270	gi|156739291|NP_001096593.1	DNA ligase 4 [Danio rerio]	1180	1516	0.85	0	0.86	1:24,206,100-24,210,400 bp
3269	gi|47223576|CAF99185.1	unnamed protein product [Tetraodon nigroviridis]	152	280	0.56	6e-46	0.85
3268	gi|292627661|XP_002666703.1	PREDICTED: transferrin receptor protein 1-like [Danio rerio]	740	740	0.72	0	0.54	24:25,726,800-25,745,800 bp
3268	gi|150832502|NP_001092918.1	NEDD4-like E3 ubiquitin-protein ligase WWP2 [Danio rerio]	664	1593	0.8	0	0.97	25:34,918K-34,986K bp
3267	gi|326675606|XP_003200393.1	PREDICTED: hypothetical protein LOC449979 [Danio rerio]	795	795	0.76	0	0.58
3261	gi|294489286|NP_001170918.1	si:ch211-188c16.1 [Danio rerio]	278	406	0.74	5e-72	0.5
3261	gi|47086449|NP_997963.1	solute carrier family 2, facilitated glucose transporter member 8 [Danio rerio]	415	639	0.46	1e-173	0.73	5:67,690,900-67,714,100 bp
3260	gi|25992501|AAN77132.1	alpha-actinin [Danio rerio]	1721	1721	0.78	0	0.96
3258	gi|50344735|NP_001002041.1	protein KRI1 homolog [Danio rerio]	741	850	0.75	0	0.75
3255	gi|326668722|XP_001339206.4	PREDICTED: myosin heavy chain, fast skeletal muscle [Danio rerio]	2245	2627	0.97	0	0.91
3254	gi|71834406|NP_001025295.1	sorting nexin-9 [Danio rerio]	1010	1010	0.55	0	0.88	20:42,936K-43,015K bp
3251	gi|41055558|NP_957227.1	cell division cycle protein 23 homolog [Danio rerio]	911	911	0.43	0	0.97	21:36,875K-36,913K bp
3250	gi|113931406|NP_001039152.1	ubiquitin specific peptidase 25 [Xenopus (Silurana) tropicalis]	708	1516	0.88	0	0.85
3250	gi|50811832|NP_998658.1	DnaJ subfamily A member 2 [Danio rerio]	674	674	0.4	0	0.92	7:43,130,800-43,147K bp
3250		NSS
3249	gi|190570242|NP_001122014.1	si:dkey-189g17.2 [Danio rerio]	531	531	0.91	3e-148	0.37	9:22,009,200-22,028K bp
3249	gi|210147517|NP_957378.2	cell division cycle 5-like protein [Danio rerio]	989	1276	0.78	0	0.92	17:4,771K-4,822K bp
3248	gi|195452792|XP_002073502.1	GK14152 [Drosophila willistoni]	41.6	41.6	0.06	0.82	0.34
3245	gi|236458886|NP_001037799.2	importin-8 [Danio rerio]	1444	1444	0.8	0	0.86	4:8,919,200-8,954,300 bp
3244	gi|56090178|NP_001007772.1	putative oxidoreductase GLYR1 [Danio rerio]	839	839	0.49	0	0.86	3:22,945,300-22,965,400 bp
3244	gi|148226835|NP_001082816.1	nucleosome assembly protein 1-like 4a [Danio rerio]	230	419	0.27	8e-108	0.91	25:24,580,300-24,614,700 bp
3243	gi|29561807|CAD87803.1	antizyme inhibitor 1 [Danio rerio]	692	692	0.41	0	0.76
3243	gi|292620236|XP_002664230.1	PREDICTED: testican-2 [Danio rerio]	130	350	0.16	1e-74	0.98	13:29,541K-29,638K bp
3240	gi|190338601|AAI63869.1	Snx1 protein [Danio rerio]	768	768	0.66	0	0.64
3239	gi|123707741|NP_001074113.1	tetratricopeptide repeat protein 15 [Danio rerio]	970	970	0.76	0	0.66	17:47,460K-47,500K bp
3238	gi|294714081|ADF30257.1	Sec24 family member C [Danio rerio]	1054	1203	0.79	0	0.88
3237	gi|319803056|NP_001188373.1	ATP-dependent RNA helicase A-like [Danio rerio]	1180	1848	0.99	0	0.81
3237	gi|28277439|AAH44342.1	Ck2a2 protein [Danio rerio]	605	605	0.31	2e-170	0.96
3236	gi|41053868|NP_956532.1	villin-1 [Danio rerio]	726	1599	0.8	0	0.81	9:47,629K-47,676K bp
3235	gi|50344878|NP_001002111.1	male-enhanced antigen 1 [Danio rerio]	202	202	0.15	2e-49	0.8	13:4,288,900-4,323,700 bp
3232	gi|326668469|XP_688205.4	PREDICTED: xin actin-binding repeat-containing protein 2 [Danio rerio]	1496	2929	0.98	0	0.75
3232	gi|157888748|CAP09385.1	novel protein similar to human RNA binding motif protein 25 (RBM25, zgc:56208) [Danio rerio]	453	761	0.66	7e-125	0.87
3232	gi|41056243|NP_956416.1	gamma-tubulin complex component 2 [Danio rerio]	1282	1577	0.86	0	0.92	12:9,554K-9,597K bp
3230	gi|219521919|NP_001083001.2	U2-associated SR140 protein-like [Danio rerio]	536	1110	0.74	0	0.9	5:34,660,600-34,688,900 bp
3230	gi|112363126|NP_001036210.1	cytoplasmic dynein 1 heavy chain 1 [Danio rerio]	1832	1832	0.89	0	0.91	17:411K-500K bp
3228	gi|224054888|XP_002196753.1	PREDICTED: RNA binding motif, single stranded interacting protein 1 [Taeniopygia guttata]	249	249	0.15	2e-63	0.72	7:11,113K-11,345K bp
3228	gi|319803068|NP_001003535.2	polybromo 1, like [Danio rerio]	785	1096	0.72	0	0.83
3228	gi|220672843|CAX12690.1	novel protein (zgc:153613) [Danio rerio]	435	435	0.25	3e-119	0.87
3227	gi|148222527|NP_001082836.1	SWI/SNF related, matrix associated, actin dependent regulator of chromatin, subfamily c, member 1b [Danio rerio]	1195	1195	0.89	0	0.74	19:13,727K-13,774K bp
3225	gi|259155110|NP_001158797.1	exocyst complex component 5 [Salmo salar]	977	1322	0.68	0	0.93
3224	gi|291190803|NP_001167056.1	Periodic tryptophan protein 2 homolog [Salmo salar]	780	1540	0.85	0	0.8
3223	gi|194018531|NP_872431.3	flap endonuclease GEN homolog 1 [Homo sapiens]	286	548	0.45	8e-140	0.65	2:17,931K-17,971K bp
3223	gi|181339312|NP_001116759.1	rab GTPase-binding effector protein 1 [Danio rerio]	622	666	0.37	1e-175	0.87	5:60,421K-60,640K bp
3223	gi|46362551|AAH66556.1	C20orf14 homolog (H. sapiens) [Danio rerio]	1690	1690	0.89	0	0.95
3221	gi|47085813|NP_998246.1	protein-kinase, interferon-inducible double stranded RNA dependent inhibitor, repressor of (P58 repressor) like [Danio rerio]	852	852	0.7	0	0.63	10:30,130,400-30,137,400 bp
3221	gi|57525977|NP_001003529.1	polycomb protein suz12-A [Danio rerio]	971	971	0.61	0	0.77	3:33,160,200-33,177,600 bp
3220	gi|56693241|NP_001008585.1	large neutral amino acids transporter small subunit 4 [Danio rerio]	982	982	0.56	0	0.84	10:24,946,400-24,967,900 bp
3219	gi|52219172|NP_001004667.1	F11 receptor [Danio rerio]	341	341	0.27	5e-91	0.66	5:27,905,700-27,927,200 bp
3219	gi|126632470|CAM56395.1	novel protein similar to vertebrate ATP-binding cassette, sub-family F (GCN20), member 1 (ABCF1) [Danio rerio]	910	1001	0.73	0	0.94
3219	gi|118601079|NP_001070679.2	serine/threonine-protein kinase mTOR [Danio rerio]	1885	1885	0.94	0	0.97	8:46,478K-46,783K bp
3218	gi|166240199|XP_635459.2	hypothetical protein DDB_G0291063 [Dictyostelium discoideum AX4]	109	405	0.32	2e-21	0.29
3217	gi|224063876|XP_002195842.1	PREDICTED: enhancer of mRNA decapping 4 [Taeniopygia guttata]	530	783	0.63	0	0.7
3217	gi|134026332|AAI35023.1	Sept2 protein [Danio rerio]	631	631	0.33	2e-178	0.97
3215	gi|327273035|XP_003221288.1	PREDICTED: AF4/FMR2 family member 1-like [Anolis carolinensis]	164	347	0.64	8e-38	0.4
3214	gi|169145949|CAQ15258.1	novel protein similar to human chromosome 14 open reading frame 115 (C14orf115) [Danio rerio]	925	925	0.64	0	0.73
3213	gi|47551317|NP_999888.1	beta-enolase [Danio rerio]	794	794	0.43	0	0.93	23:42,195K-42,271K bp
3212	gi|189523591|XP_687189.3	PREDICTED: hypothetical protein LOC558830 [Danio rerio]	476	753	0.89	0	0.66	9:30,886,400-30,900,200 bp
3211	gi|295919749|ADG60262.1	HIRA [Carassius auratus ssp. 'Pingxiang']	888	1662	0.94	0	0.94
3209	gi|167555226|NP_001107878.1	exonuclease 3'-5' domain-containing protein 2 [Danio rerio]	500	748	0.49	0	0.76	17:47,878,400-47,905,900 bp
3209	gi|47211539|CAF89921.1	unnamed protein product [Tetraodon nigroviridis]	350	350	0.22	1e-93	0.8
3206	gi|169158645|CAQ15348.1	novel protein similar to vertebrate RAP1 interacting factor homolog (yeast) (RIF1) [Danio rerio]	209	505	0.95	1e-85	0.6
3206	gi|116407|P22316.1	calcium channel alpha-1 subunit [Cyprinus carpio]	1570	1918	0.97	0	0.84
3205	gi|189520526|XP_001338299.2	PREDICTED: plakophilin-1 [Danio rerio]	633	633	0.75	5e-179	0.49	6:58,119K-58,172K bp
3205	gi|292613852|XP_683545.4	PREDICTED: coronin-1C isoform 1 [Danio rerio]	868	868	0.46	0	0.95	5:29,983,500-30,009,400 bp
3204	gi|238836384|ACR61400.1	vasa [Ctenopharyngodon idella]	859	859	0.64	0	0.75
3204	gi|220678363|CAX13148.1	Rtf1, Paf1/RNA polymerase II complex component, homolog (S. cerevisiae) [Danio rerio]	857	857	0.67	0	0.91
3203	gi|292618304|XP_697274.2	PREDICTED: cytoskeleton-associated protein 2 [Danio rerio]	449	449	0.61	1e-123	0.53	10:30,122,400-30,131,500 bp
3201	gi|169158558|CAQ15481.1	novel protein similar to vertebrate ring finger and WD repeat domain 2 (RFWD2, zgc:163067) [Danio rerio]	1202	1202	0.59	0	0.96
3200	gi|130507147|NP_001076307.1	ubiquitin-associated protein 2 [Danio rerio]	410	884	0.64	5e-112	0.87	21:9,604K-9,726K bp
3199	gi|148726518|CAN87991.1	novel protein similar to p21 (CDKN1A)-activated kinase 2 (pak2, wu:fc52b03) [Danio rerio]	756	756	0.52	0	0.76
3199	gi|308321714|ADO28000.1	legumain [Ictalurus furcatus]	695	695	0.41	0	0.79
3199	gi|68405171|XP_686778.1	PREDICTED: 5'-nucleotidase domain-containing protein 3 [Danio rerio]	585	585	0.29	2e-164	0.89	25:19,602,600-19,628,200 bp
3197	gi|326670654|XP_002663415.2	PREDICTED: collagen alpha-3(VI) chain [Danio rerio]	682	6739	0.99	0	0.73	9:24,944,200-24,978,700 bp
3197	gi|157426949|NP_001098746.1	hydroxyacyl-Coenzyme A dehydrogenase/3-ketoacyl-Coenzyme A thiolase/enoyl-Coenzyme A hydratase, alpha subunit a [Danio rerio]	1062	1062	0.75	0	0.77	20:46,894,200-46,930,700 bp
3197	gi|34330158|NP_899181.1	piwi-like protein 1 [Danio rerio]	1486	1486	0.8	0	0.87	8:43,034,100-43,051,500 bp
3196	gi|94536655|NP_001035446.1	inhibitor of growth protein 1 [Danio rerio]	422	422	0.29	2e-115	0.74	9:7,832K-7,840,300 bp
3196	gi|41056177|NP_957407.1	homer protein homolog 3 [Danio rerio]	523	523	0.34	7e-146	0.76	11:12,411K-12,513K bp
3196	gi|189525667|XP_001920156.1	PREDICTED: myosin phosphatase Rho-interacting protein-like [Danio rerio]	913	964	0.71	0	0.95	12:761K-823K bp
3194	gi|292617367|XP_697980.4	PREDICTED: Werner syndrome ATP-dependent helicase homolog [Danio rerio]	1115	1115	0.85	0	0.63	9:686K-775K bp
3192	gi|189523785|XP_698635.3	PREDICTED: 6-phosphofructokinase, liver type-like [Danio rerio]	670	1617	0.75	0	0.86	9:48,197K-48,258K bp
3192	gi|301173016|NP_001007459.2	vacuolar protein sorting 53 homolog [Danio rerio]	1494	1494	0.77	0	0.95
3191	gi|209147665|ACI32900.1	Eukaryotic translation initiation factor 5 [Salmo salar]	561	561	0.4	3e-157	0.87
3191	gi|126632572|CAM56706.1	novel protein (zgc:92023) [Danio rerio]	311	311	0.2	3e-82	0.88
3190	gi|18157432|BAB39747.3	protein kinase raf 1 [Seriola quinqueradiata]	1179	1179	0.62	0	0.9
3188	gi|41056205|NP_956405.1	rho GTPase-activating protein 29 [Danio rerio]	543	584	0.52	7e-152	0.64	2:16,901K-16,988K bp
3188	gi|148596963|NP_001091958.1	spectrin alpha chain, brain [Danio rerio]	2654	6052	0.98	0	0.95	21:10,634K-10,718K bp
3188	gi|41056102|NP_957320.1	AP-2 complex subunit mu-1-B [Danio rerio]	860	860	0.42	0	0.99	18:44,717K-44,878K bp
3187	gi|74136143|NP_001027931.1	protein-O-fucosyltransferase [Takifugu rubripes]	337	618	0.35	2e-167	0.75
3187	gi|185132124|NP_001117701.1	m-calpain [Oncorhynchus mykiss]	474	885	0.51	0	0.78
3186	gi|148880031|CAN99597.1	novel F actin binding protein [Danio rerio]	543	780	0.8	0	0.95
3185	gi|169158714|CAQ13959.1	Fas associated factor 1 [Danio rerio]	585	1001	0.67	0	0.95
3183	gi|259155136|NP_001158811.1	mismatch repair endonuclease PMS2 [Salmo salar]	682	777	0.58	0	0.78
3182	gi|118763897|AAI28840.1	LOC100002601 protein [Danio rerio]	614	869	0.57	0	0.83
3181	gi|46358337|NP_954971.2	glutamate--cysteine ligase catalytic subunit [Danio rerio]	1183	1183	0.62	0	0.9	13:2,579K-2,623K bp
3179	gi|47207726|CAF95078.1	unnamed protein product [Tetraodon nigroviridis]	508	508	0.59	3e-141	0.44
3179	gi|165972479|NP_001107057.1	anaphase-promoting complex subunit 7 [Danio rerio]	995	995	0.55	0	0.96	8:11,581,100-11,610,100 bp
3177	gi|47230431|CAF99624.1	unnamed protein product [Tetraodon nigroviridis]	723	723	0.49	0	0.84
3177	gi|326665324|XP_001919051.3	PREDICTED: acetyl-coenzyme A synthetase, cytoplasmic [Danio rerio]	297	297	0.18	6e-78	0.85
3176	gi|319996634|NP_001038909.2	LIM domain only 7b [Danio rerio]	632	632	0.75	8e-179	0.49
3176	gi|41386739|NP_958497.1	putative adenosylhomocysteinase 3 [Danio rerio]	1033	1033	0.57	0	0.92	4:4,891K-4,974K bp
3175	gi|112181299|NP_998111.2	DDB1- and CUL4-associated factor 10 [Danio rerio]	686	686	0.4	0	0.83	13:8,923,300-8,938,400 bp
3173	gi|240120110|NP_001119912.1	proline-rich protein PRCC [Danio rerio]	469	469	0.36	9e-130	0.67	19:8,129,100-8,136,400 bp
3173	gi|34785759|AAH57463.1	Mars protein [Danio rerio]	1257	1394	0.86	0	0.79
3173	gi|209155786|ACI34125.1	ADP-ribosylation factor 6 [Salmo salar]	361	361	0.19	4e-97	1
3172	gi|169646279|NP_001108616.1	RNA binding motif protein 14 [Danio rerio]	381	381	0.34	4e-103	0.73	21:26,764K-26,774,600 bp
3171	gi|237681322|NP_001017790.2	vasodilator-stimulated phosphoprotein [Danio rerio]	175	175	0.17	5e-41	0.63	18:39,055K-39,104K bp
3171	gi|49227597|NP_001001838.1	DNA topoisomerase I, mitochondrial [Danio rerio]	801	801	0.55	0	0.79	24:43,764K-43,837K bp
3170	gi|73955594|XP_546602.2	PREDICTED: similar to LYST-interacting protein LIP8 isoform 1 [Canis familiaris]	218	218	0.54	4e-54	0.37	5:35,763K-35,824K bp
3170	gi|292612005|XP_001922584.2	PREDICTED: tubulin-specific chaperone D [Danio rerio]	1233	1484	0.93	0	0.81	3:49,383K-49,500K bp
3169	gi|47087335|NP_998634.1	exonuclease 1 [Danio rerio]	875	875	0.78	0	0.63	17:22,394,800-22,404,300 bp
3169	gi|238054043|NP_001153942.1	zenzai protein [Oryzias latipes]	765	855	0.51	0	0.77
3167	gi|123429255|XP_001307665.1	hypothetical protein [Trichomonas vaginalis G3]	83.2	2185	0.81	2e-13	0.3
3167	gi|165972365|NP_001107132.1	Fanconi anemia, complementation group M [Danio rerio]	181	350	0.69	5e-43	0.81
3167	gi|42415513|NP_963876.1	TFIIH basal transcription factor complex helicase XPB subunit [Danio rerio]	974	1175	0.6	0	0.96	6:8,092K-8,136K bp
3165	gi|260446903|CBG76057.1	TrwF component of type IV secretion system [Bartonella birtlesii]	39.3	39.3	0.06	4	0.29
3165	gi|161612198|AAI55730.1	Etv5 protein [Danio rerio]	882	882	0.5	0	0.85
3165	gi|169145921|CAQ14989.1	WD repeat domain 3 [Danio rerio]	1552	1552	0.9	0	0.86
3162	gi|297675470|XP_002815699.1	PREDICTED: ankyrin repeat domain-containing protein 31-like, partial [Pongo abelii]	87.4	87.4	0.18	1e-14	0.3
3162	gi|326673637|XP_686746.4	PREDICTED: phospholipase D3 [Danio rerio]	736	811	0.75	0	0.62
3162	gi|94732977|CAK11237.1	novel protein similar to vertebrate nebulin (NEB) [Danio rerio]	3278	26290	0.99	0	0.85
3162	gi|37620202|NP_932338.1	methionine synthase [Danio rerio]	818	1800	0.97	0	0.89	12:48,182K-48,281K bp
3161	gi|122114587|NP_001073659.1	mannosyl-oligosaccharide glucosidase [Danio rerio]	744	1413	0.81	0	0.81	1:41,991,300-42,000,600 bp
3159	gi|326672953|XP_003199764.1	PREDICTED: WASH complex subunit FAM21 [Danio rerio]	550	921	0.91	0	0.76
3159	gi|169646741|NP_957270.2	pre-mRNA processing factor 8 [Danio rerio]	1821	1821	0.85	0	0.99	15:27,596,400-27,613,200 bp
3158	gi|302632537|NP_001002726.2	WD repeat and HMG-box DNA-binding protein 1 [Danio rerio]	778	951	0.81	0	0.76
3158	gi|35902778|NP_919350.1	CD99 antigen-like protein 2 [Danio rerio]	184	184	0.14	1e-43	0.8
3158	gi|147899547|NP_001091659.1	vacuolar protein sorting-associated protein 16 homolog [Danio rerio]	1471	1471	0.8	0	0.86	6:8,662K-8,691,700 bp
3155	gi|226442757|NP_001140154.1	solute carrier family 15 member 1 [Salmo salar]	988	988	0.66	0	0.75
3155	gi|187608283|NP_001120455.1	serine/threonine kinase 40 [Xenopus (Silurana) tropicalis]	488	731	0.42	0	0.91
3154	gi|292609900|XP_002660581.1	PREDICTED: catenin delta-1-like [Danio rerio]	663	663	0.37	0	0.85
3151	gi|117606293|NP_001071076.1	microtubule-associated tumor suppressor 1 homolog A [Danio rerio]	526	526	0.39	8e-147	0.7
3151		NSS
3151		NSS
3150	gi|326678416|XP_002666276.2	PREDICTED: nischarin [Danio rerio]	488	1285	0.99	0	0.85
3149	gi|312836777|NP_001186119.1	complement factor H [Danio rerio]	516	516	0.84	1e-143	0.33
3148	gi|213513203|NP_001135339.1	G-rich sequence factor 1 [Salmo salar]	330	1100	0.79	7e-88	0.48
3147	gi|325974502|NP_001191393.1	proline-rich protein 5 [Danio rerio]	660	660	0.42	0	0.81
3146	gi|18858427|NP_571007.1	muscle creatine kinase a [Danio rerio]	730	730	0.39	0	0.96
3144	gi|292609483|XP_002660410.1	PREDICTED: lysosomal alpha-glucosidase-like [Danio rerio]	1144	1144	0.72	0	0.74
3143	gi|239985449|NP_001116184.1	semaphorin-3G [Danio rerio]	636	1175	0.65	0	0.85
3142	gi|281485070|ADA70351.1	heat shock protein [Ctenopharyngodon idella]	1230	1230	0.71	0	0.91
3140	gi|47216989|CAG04931.1	unnamed protein product [Tetraodon nigroviridis]	371	1161	0.84	0	0.86
3139	gi|41053830|NP_957196.1	histone-lysine N-methyltransferase PRDM9 [Danio rerio]	1088	1088	0.85	0	0.6
3139	gi|145587688|NP_001019624.1	RNA polymerase II-associated factor 1 homolog [Danio rerio]	730	730	0.37	0	0.94
3137	gi|156229849|AAI51892.1	MGC171407 protein [Danio rerio]	869	869	0.42	0	0.99
3136	gi|205361189|NP_571439.2	E3 ubiquitin-protein ligase Mdm2 [Danio rerio]	545	545	0.48	1e-152	0.7
3136	gi|224587698|ACN58701.1	ATP-dependent RNA helicase DDX39 [Salmo salar]	806	806	0.4	0	0.98
3135	gi|220673190|CAX14225.1	peptidase (mitochondrial processing) alpha [Danio rerio]	910	910	0.5	0	0.91
3134	gi|326679159|XP_697773.2	PREDICTED: hypothetical protein LOC569303 [Danio rerio]	502	502	0.55	1e-139	0.5
3134	gi|51571931|NP_001003992.1	G1 to S phase transition 1 [Danio rerio]	918	918	0.55	0	0.92
3133	gi|125821362|XP_687879.2	PREDICTED: dual specificity testis-specific protein kinase 1 [Danio rerio]	563	709	0.65	0	0.77
3132	gi|189519224|XP_001333686.2	PREDICTED: hypothetical protein LOC793850 [Danio rerio]	142	229	0.21	4e-31	0.7
3132	gi|41055198|NP_957381.1	transportin-3 [Danio rerio]	1571	1571	0.83	0	0.91
3131	gi|292627641|XP_002666701.1	PREDICTED: hypothetical protein LOC100332010 [Danio rerio]	63.5	171	0.53	2e-07	0.36
3131	gi|239050155|NP_001155071.1	si:dkey-33c12.4 [Danio rerio]	451	529	0.53	2e-124	0.6
3130	gi|109108874|XP_001098493.1	PREDICTED: coatomer subunit delta isoform 2 [Macaca mulatta]	532	884	0.5	0	0.95
3129	gi|326668149|XP_001920310.3	PREDICTED: rho guanine nucleotide exchange factor 12 [Danio rerio]	575	575	0.48	1e-161	0.69
3128	gi|29289929|AAL92552.1	neogenin [Danio rerio]	991	1923	0.92	0	0.74
3127	gi|41055931|NP_956437.1	ELG protein [Danio rerio]	687	687	0.67	0	0.73
3127	gi|94733636|CAK04114.1	novel protein (zgc:56258) [Danio rerio]	270	961	0.65	3e-134	0.75
3125	gi|319655760|NP_001091647.2	myosin, heavy polypeptide 9, non-muscle [Danio rerio]	941	3378	0.94	0	0.93
3123	gi|319803135|NP_001017604.2	kinesin-like protein KIF3A [Danio rerio]	997	1062	0.69	0	0.93
3122	gi|223648106|ACN10811.1	ADP-ribosylation factor GTPase-activating protein 3 [Salmo salar]	580	580	0.5	5e-163	0.65
3122	gi|54261767|NP_998191.1	succinyl-CoA ligase [ADP-forming] subunit beta, mitochondrial [Danio rerio]	777	777	0.46	0	0.91
3121	gi|55925534|NP_001007308.1	cleavage and polyadenylation factor subunit, homolog [Danio rerio]	380	697	0.97	0	0.57
3121	gi|54400672|NP_001006085.1	CDKN2A-interacting protein [Danio rerio]	398	398	0.3	3e-108	0.69
3120	gi|153792503|NP_001093563.1	DNA excision repair protein ERCC-6-like [Danio rerio]	335	469	0.5	4e-89	0.65
3119	gi|239049765|NP_001155062.1	anoctamin-1 [Danio rerio]	1199	1335	0.87	0	0.82
3119		NSS
3118	gi|213511150|NP_001133349.1	disabled homolog 2 [Salmo salar]	557	557	0.76	3e-156	0.49
3118	gi|117606281|NP_571446.1	myotubularin-related protein 2 [Danio rerio]	1044	1044	0.59	0	0.85
3118	gi|169145222|CAQ15054.1	novel protein similar to vertebrate abl interactor 2 (ABI2, zgc:153663) [Danio rerio]	646	646	0.43	0	0.9
3118	gi|187608342|NP_001119922.1	septin-7 isoform 2 [Danio rerio]	725	725	0.41	0	0.97
3117	gi|190570218|NP_001121993.1	eukaryotic translation initiation factor 4E transporter [Oryzias latipes]	536	536	0.74	6e-150	0.56
3116	gi|332210146|XP_003254166.1	PREDICTED: plectin-like [Nomascus leucogenys]	516	1126	0.96	1e-177	0.5
3116	gi|94732663|CAI11586.2	novel protein [Danio rerio]	731	1261	0.92	0	0.78
3115	gi|38303929|AAH61959.1	Asxl1 protein [Danio rerio]	919	919	0.88	0	0.64
3113	gi|41055361|NP_956697.1	transmembrane emp24 domain-containing protein 5 [Danio rerio]	348	348	0.19	4e-93	0.83
3113	gi|259016246|Q5XXA7.2	hepatoma-derived growth factor, related protein 2 [Danio rerio]	194	390	0.41	7e-47	0.85
3112	gi|327280502|XP_003224991.1	PREDICTED: IgGFc-binding protein-like [Anolis carolinensis]	588	6414	0.82	1e-165	0.42
3112	gi|37595386|AAQ94579.1	HN1-like protein [Danio rerio]	243	243	0.2	1e-61	0.63
3112	gi|47550847|NP_999941.1	chromosome 13 open reading frame 1 [Danio rerio]	381	381	0.19	3e-103	0.92
3109	gi|212549763|NP_001131138.1	periplakin [Danio rerio]	1194	1194	0.86	0	0.83	3:22,920,700-22,948,400 bp
3108	gi|320202999|NP_001189349.1	hypothetical protein LOC555595 [Danio rerio]	800	800	0.78	0	0.6
3107	gi|113677023|NP_001038575.1	hypothetical protein LOC566596 [Danio rerio]	949	1511	0.89	0	0.76
3107	gi|50344980|NP_001002162.1	ELL-associated factor 2 [Danio rerio]	281	313	0.21	4e-76	0.93
3105	gi|126158897|NP_001014372.2	serine/threonine-protein phosphatase 5 [Danio rerio]	933	933	0.49	0	0.93
3104	gi|326680871|XP_003201650.1	PREDICTED: DNA-binding protein RFX7-like [Danio rerio]	1320	1320	0.99	0	0.77
3104	gi|213512878|NP_001133844.1	protein phosphatase 1G [Salmo salar]	374	670	0.45	6e-101	0.8
3103	gi|41386743|NP_956752.2	eukaryotic translation elongation factor 2b [Danio rerio]	1565	1565	0.88	0	0.92
3103	gi|134085433|NP_001015975.2	cullin-3 [Xenopus (Silurana) tropicalis]	1446	1446	0.77	0	0.97
3102	gi|189517688|XP_687488.3	PREDICTED: PWWP domain-containing protein 2A-like [Danio rerio]	253	335	0.22	2e-82	0.96	21:28,765,700-28,777,900 bp
3101	gi|189521734|XP_001919990.1	PREDICTED: DENN domain-containing protein 4C [Danio rerio]	617	1113	0.99	0	0.76	7:65,574K-65,683K bp
3101	gi|326673837|XP_003200010.1	PREDICTED: clathrin light chain B-like isoform 2 [Danio rerio]	226	226	0.14	2e-56	0.86
3100	gi|209572657|Q5I2W8.2	Nijmegen breakage syndrome protein 1 homolog [Danio rerio]	572	738	0.81	1e-160	0.63
3100	gi|41053728|NP_957176.1	poly A binding protein, cytoplasmic 1 b [Danio rerio]	1206	1206	0.66	0	0.95
3098	gi|296217987|XP_002755255.1	PREDICTED: cryptochrome-2 [Callithrix jacchus]	333	860	0.49	0	0.83
3096	gi|61097969|NP_001012904.1	transmembrane protein 164 [Gallus gallus]	405	405	0.3	2e-110	0.62
3096	gi|60689474|AAX30461.1	SJCHGC03782 protein [Schistosoma japonicum]	55.8	55.8	0.03	4e-05	0.7
3095	gi|189517356|XP_688241.3	PREDICTED: ubiquitin carboxyl-terminal hydrolase 36 [Danio rerio]	178	285	0.45	5e-42	0.58
3091	gi|41393107|NP_958881.1	prestin [Danio rerio]	957	957	0.73	0	0.71
3091	gi|292610712|XP_002660860.1	PREDICTED: leucine-rich repeat-containing protein 8D [Danio rerio]	909	1233	0.82	0	0.76
3091	gi|52218972|NP_001004563.1	ganglioside-induced differentiation-associated protein 2 [Danio rerio]	796	796	0.48	0	0.84
3091	gi|205277327|NP_998525.2	programmed cell death 6 interacting protein [Danio rerio]	1310	1310	0.73	0	0.9
3090	gi|192446375|NP_001122209.1	hypothetical protein LOC567531 [Danio rerio]	377	377	0.23	5e-102	0.72
3090	gi|238859559|NP_001154983.1	nucleolar protein family 6 [Danio rerio]	1432	1432	0.95	0	0.74	5:52,552,500-52,587,600 bp
3090	gi|66773167|NP_001019557.1	integrin, beta 4 [Danio rerio]	218	275	0.14	6e-54	0.82
3087	gi|189523632|XP_694390.3	PREDICTED: serine/threonine-protein phosphatase 2A regulatory subunit B'' subunit beta [Danio rerio]	489	489	0.33	8e-136	0.73	9:35,452,900-35,481,800 bp
3086	gi|160333235|NP_001007136.2	protein LYRIC [Danio rerio]	246	246	0.33	1e-62	0.51	19:34,268,500-34,292K bp
3086	gi|41054621|NP_955873.1	ubiquitin carboxyl-terminal hydrolase 1 [Danio rerio]	749	749	0.66	0	0.67	6:32,096K-32,104,700 bp
3086	gi|18858453|NP_571069.1	coatomer subunit gamma-2 [Danio rerio]	1504	1504	0.87	0	0.96	4:15,047,400-15,063,200 bp
3085	gi|47777298|NP_001001401.1	mitochondrial inner membrane protein [Danio rerio]	1036	1036	0.77	0	0.79	14:20,019,900-20,057K bp
3085	gi|38198633|NP_938171.1	transcription elongation regulator 1 [Danio rerio]	498	965	0.63	0	0.85	14:53,410K-53,508K bp
3085	gi|292620699|XP_001922839.2	PREDICTED: DNA-directed RNA polymerase I subunit RPA1 [Danio rerio]	1281	1654	0.97	0	0.93	14:20,074K-20,148K bp
3084	gi|190570328|NP_001122016.1	probable ATP-dependent RNA helicase DHX36 [Danio rerio]	785	1272	0.79	0	0.87	7:70,990K-71,284K bp
3084		NSS
3083	gi|323669590|NP_001191177.1	bifunctional aminoacyl-tRNA synthetase [Danio rerio]	1377	1550	0.93	0	0.77	17:39,860K-39,913K bp
3082	gi|326670654|XP_002663415.2	PREDICTED: collagen alpha-3(VI) chain [Danio rerio]	964	1636	0.73	0	0.73
3081	gi|67810298|AAY81989.1	glycogen phosphorylase [Oreochromis mossambicus]	1451	1451	0.83	0	0.84
3079	gi|160774179|AAI55092.1	LOC556426 protein [Danio rerio]	471	471	0.49	3e-130	0.58
3079	gi|190337484|AAI63421.1	Prkri protein [Danio rerio]	729	729	0.47	0	0.85
3078	gi|125830624|XP_696961.2	PREDICTED: zinc finger protein 16-like isoform 2 [Danio rerio]	424	1953	0.45	0	0.87	12:10,233,900-10,265,800 bp
3077	gi|326672216|XP_692939.5	PREDICTED: MLL1/MLL complex subunit KIAA1267-like [Danio rerio]	406	731	0.88	0	0.57	12:5,249K-5,298K bp
3076	gi|220678564|CAX14582.1	novel protein [Danio rerio]	575	615	0.91	2e-166	0.48
3076	gi|21070180|AAM34209.1	envelope protein [Danio rerio]	302	402	0.33	3e-79	0.57
3076	gi|189516842|XP_001921351.1	PREDICTED: trans-2,3-enoyl-CoA reductase [Danio rerio]	564	564	0.34	3e-158	0.83	3:50,554,900-50,580,800 bp
3075	gi|116487560|AAI25873.1	LOC568719 protein [Danio rerio]	482	833	0.73	0	0.65
3075	gi|41055217|NP_957382.1	poly(A)-specific ribonuclease PARN [Danio rerio]	880	880	0.66	0	0.73	1:60,289,300-60,301,600 bp
3074	gi|229577193|NP_001153443.1	protein SPT2 homolog [Danio rerio]	249	491	0.67	2e-63	0.53	25:24,959,800-24,972,600 bp
3073	gi|124430520|NP_001074457.1	synaptotagmin-like protein 4 [Danio rerio]	445	786	0.71	0	0.67	14:36,642,800-36,663,800 bp
3071	gi|41053915|NP_956267.1	ubiquitin carboxyl-terminal hydrolase 14 [Danio rerio]	872	872	0.49	0	0.91	2:2,938,800-2,967,200 bp
3070	gi|312093580|XP_003147733.1	hypothetical protein LOAG_12173 [Loa loa]	42.4	42.4	0.04	0.44	0.43
3070	gi|251757437|Q6P132.3	Tax1-binding protein 1 homolog B	1256	1256	0.82	0	0.83
3070	gi|213515008|NP_001133430.1	cell division cycle protein 27 homolog [Salmo salar]	1403	1403	0.83	0	0.9
3069	gi|259155086|NP_001158785.1	FAST kinase domain-containing protein 1 [Salmo salar]	924	924	0.82	0	0.55
3068	gi|41055929|NP_957445.1	F-box only protein 30 [Danio rerio]	1025	1025	0.74	0	0.72	17:7,459,300-7,469,500 bp
3066	gi|327288961|XP_003229193.1	PREDICTED: zinc finger protein 729-like [Anolis carolinensis]	506	27880	0.58	3e-167	0.62
3066	gi|167860135|NP_001103572.2	CTF18, chromosome transmission fidelity factor 18 homolog [Danio rerio]	1310	1310	0.92	0	0.77	1:8,271,600-8,306,800 bp
3065	gi|148725459|CAN87999.1	novel protein (zgc:55517) [Danio rerio]	1226	1226	0.74	0	0.81
3064	gi|213514344|NP_001133561.1	protein C-ets-2 [Salmo salar]	501	501	0.33	4e-139	0.75
3064	gi|189523697|XP_001341635.2	PREDICTED: titin [Danio rerio]	1771	28550	0.99	0	0.85	9:43,788K-43,964K bp
3064	gi|291190506|NP_001167124.1	Vigilin [Salmo salar]	564	1013	0.37	2e-158	0.86
3061	gi|294489266|NP_001170916.1	two pore channel 3 [Danio rerio]	942	942	0.75	0	0.72	11:31,521,200-31,539K bp
3061	gi|169153848|CAQ15408.1	propionyl-Coenzyme A carboxylase, alpha polypeptide [Danio rerio]	704	704	0.42	0	0.88
3059	gi|18859325|NP_571530.1	ribonucleoside-diphosphate reductase large subunit [Danio rerio]	1346	1457	0.8	0	0.93	21:29,533,600-29,552,300 bp
3058	gi|134024956|AAI34881.1	Aatf protein [Danio rerio]	469	469	0.35	9e-130	0.75
3058	gi|182892046|AAI65744.1	Ctsf protein [Danio rerio]	689	689	0.4	0	0.84
3058		NSS
3057	gi|189529666|XP_001922354.1	PREDICTED: putative ribosomal RNA methyltransferase NOP2 [Danio rerio]	699	842	0.59	0	0.77
3056	gi|209155990|ACI34227.1	SH3 domain-binding glutamic acid-rich-like protein 3 [Salmo salar]	158	158	0.09	5e-36	0.83
3055	gi|213511993|NP_001133068.1	casein kinase 1 gamma 2a [Salmo salar]	731	731	0.37	0	0.97
3055	gi|148237538|NP_001083031.1	ras-related protein Rab-8A [Danio rerio]	409	409	0.2	2e-111	0.98	2:55,962,700-55,997,100 bp
3054	gi|326671580|XP_003199465.1	PREDICTED: amyloid beta A4 precursor protein-binding family A member 1 [Danio rerio]	793	793	0.68	0	0.63	11:5,647,100-5,669,700 bp
3053	gi|291228904|XP_002734413.1	PREDICTED: zinc finger protein 111-like [Saccoglossus kowalevskii]	130	1238	0.18	2e-27	0.37
3051	gi|317575588|NP_001187938.1	eukaryotic translation initiation factor 5a-1 [Ictalurus punctatus]	275	275	0.16	3e-71	0.84
3051		NSS
3050	gi|113678194|NP_001038332.1	ATR-interacting protein [Danio rerio]	584	584	0.77	2e-164	0.55	22:10,651,400-10,672K bp
3050	gi|326669320|XP_003198985.1	PREDICTED: telomerase Cajal body protein 1 [Danio rerio]	267	267	0.18	7e-69	0.72	7:22,083,800-22,110K bp
3050	gi|238814363|NP_001154942.1	kinesin family member 20A [Danio rerio]	1148	1208	0.88	0	0.76	21:33,839K-33,898K bp
3050	gi|19908266|AAL99291.1	stearoyl-CoA desaturase [Chanos chanos]	222	222	0.12	3e-55	0.8
3049	gi|326679675|XP_001922054.2	PREDICTED: DNA polymerase alpha catalytic subunit [Danio rerio]	952	1164	0.71	0	0.87	24:24,438K-24,552K bp
3049	gi|229576818|NP_998240.2	flotillin-2a [Danio rerio]	699	699	0.43	0	0.92	5:44,448K-44,496K bp
3049	gi|86604688|NP_001034550.1	mediator of RNA polymerase II transcription subunit 12 [Danio rerio]	602	1127	0.79	0	0.98	14:24,567,200-24,585,400 bp
3048	gi|294986341|ADF56020.1	immunoglobulin delta heavy chain [Ictalurus punctatus]	248	560	0.54	4e-63	0.35
3047	gi|297668647|XP_002812541.1	PREDICTED: LOW QUALITY PROTEIN: polypeptide N-acetylgalactosaminyltransferase 5-like [Pongo abelii]	387	781	0.63	3e-140	0.76
3047	gi|47086433|NP_997968.1	eukaryotic translation initiation factor 4E-binding protein 2 [Danio rerio] >gi|42542456|gb|AAH66546.1| Eukaryotic translation initiation factor 4E binding protein 2 [Danio rerio] >gi|220678152|emb|CAX14787.1| eukaryotic translation initiation factor 4E binding protein 2 [Danio rerio]	189	189	0.11	2e-45	0.91	13:30,386,500-30,393,200 bp
3045	gi|259155405|NP_001158764.1	N-lysine methyltransferase setd6 [Salmo salar]	615	615	0.47	1e-173	0.7
3044	gi|189528753|XP_691246.3	PREDICTED: striatin-4 [Danio rerio]	829	1152	0.7	0	0.85	15:11,821K-11,903K bp
3043	gi|47213833|CAG00637.1	unnamed protein product [Tetraodon nigroviridis]	90.1	90.1	0.34	2e-15	0.3
3043	gi|307203419|EFN82494.1	hypothetical protein EAI_00199 [Harpegnathos saltator]	38.9	38.9	0.02	4.9	0.44
3042	gi|254808760|Q1LY46.2	novel protein similar to vertebrate leucine zipper-EF-hand containing transmembrane protein 1 (LETM1, zgc:109969) [Danio rerio]	261	261	0.21	5e-67	0.85
3042	gi|254028221|NP_001156765.1	sorting nexin-25 [Danio rerio]	1061	1315	0.81	0	0.91
3041	gi|326676985|XP_688578.4	PREDICTED: desmocollin-1 isoform 2 [Danio rerio]	274	304	0.33	3e-73	0.55
3041	gi|169646818|NP_001112369.1	envoplakin [Danio rerio]	2411	2411	0.91	0	0.68	6:21,341,300-21,371,600 bp
3040	gi|50539820|NP_001002380.1	cleft lip and palate transmembrane protein 1-like protein [Danio rerio]	947	947	0.54	0	0.86	19:1,977,800-1,996,500 bp
3039	gi|41056079|NP_956375.1	kinectin [Danio rerio]	734	734	0.69	0	0.64	17:43,964K-44,058K bp
3039	gi|41053413|NP_956970.1	mannosyl (alpha-1,3-)-glycoprotein beta-1,2-N-acetylglucosaminyltransferase [Danio rerio]	711	711	0.45	0	0.74	15:34,163,400-34,168,800 bp
3039	gi|209156032|ACI34248.1	Choline-phosphate cytidylyltransferase A [Salmo salar]	486	486	0.32	9e-135	0.83
3039		NSS
3038	gi|326674690|XP_003200186.1	PREDICTED: hypothetical protein LOC100535544 [Danio rerio]	287	287	0.45	8e-75	0.49
3038	gi|41055594|NP_957231.1	inhibitor of growth protein 3 [Danio rerio]	481	586	0.43	6e-158	0.98
3037	gi|326674836|XP_001336984.3	PREDICTED: c-Jun-amino-terminal kinase-interacting protein 3-like [Danio rerio]	470	470	0.36	7e-130	0.74	16:19,739,700-19,764,200 bp
3037	gi|301129190|NP_001093608.2	RNA-binding protein 5 [Danio rerio]	904	904	0.85	0	0.81	6:53,228,100-53,239,100 bp
3036	gi|292628600|XP_002667016.1	PREDICTED: hypothetical protein LOC100330801 [Danio rerio]	97.8	97.8	0.18	9e-18	0.32	25:38,419K-38,431,400 bp
3036	gi|292617489|XP_700746.4	PREDICTED: insulin receptor substrate 2 [Danio rerio]	393	735	0.74	0	0.68	9:8,471,800-8,498,600 bp
3034	gi|321267526|NP_001189436.1	protein tyrosine phosphatase, non-receptor type 23, a [Danio rerio]	743	950	0.97	0	0.72
3032	gi|47086099|NP_998431.1	probable helicase with zinc finger domain [Danio rerio]	1444	1705	0.97	0	0.9	3:61,609K-61,705K bp
3032	gi|45501264|AAH67330.1	Hexokinase 1 [Danio rerio]	1097	2630	0.91	0	0.94
3031	gi|256016427|CAP08963.1	fish virus induced TRIM protein [Oncorhynchus mykiss]	318	318	0.35	3e-84	0.47
3031	gi|50539704|NP_001002322.1	zinc transporter 5 [Danio rerio]	629	1016	0.78	9e-178	0.88	5:55,153,500-55,169,600 bp
3030	gi|292611396|XP_001340195.2	PREDICTED: GTPase IMAP family member 4-like [Danio rerio]	208	208	0.3	5e-51	0.52	3:3,260,300-3,269,800 bp
3030	gi|83921657|NP_001033080.1	beta-1,3-glucuronyltransferase 3 [Takifugu rubripes]	288	557	0.33	4e-149	0.83
3029	gi|47085953|NP_998338.1	sequestosome-1 [Danio rerio]	248	248	0.21	4e-63	0.75	14:14,447,800-14,454,500 bp
3029	gi|148666661|EDK99077.1	MOB1, Mps One Binder kinase activator-like 1B (yeast), isoform CRA_b [Mus musculus]	435	435	0.22	2e-119	0.95
3025	gi|122890956|CAM14036.1	novel protein (zgc:91969) [Danio rerio]	826	917	0.68	0	0.75
3023	gi|94732130|CAK04425.1	novel protein [Danio rerio]	587	587	0.45	3e-165	0.68
3022	gi|328351260|CCA37660.1	Cell surface glycoprotein 1 [Pichia pastoris CBS 7435]	86.3	403	0.79	3e-14	0.24
3022	gi|37678182|AAP49009.1	transposase [Rana pipiens]	42.7	42.7	0.05	0.43	0.45
3020	gi|37678182|AAP49009.1	transposase [Rana pipiens]	72.4	196	0.21	4e-10	0.68
3019	gi|189527793|XP_687696.3	PREDICTED: neuroblast differentiation-associated protein AHNAK [Danio rerio]	583	13070	0.72	6e-164	0.88	14:28,499K-28,546K bp
3018	gi|326679435|XP_003201301.1	PREDICTED: SH3 domain-containing protein 19, partial [Danio rerio]	174	174	0.18	8e-41	0.53	23:45,883,600-45,889,300 bp
3018	gi|62955541|NP_001017784.1	ras homolog gene family, member Ub [Danio rerio]	353	353	0.22	1e-94	0.88	15:9,126,200-9,138,700 bp
3018	gi|312603157|ADQ92842.1	calreticulin [Lates calcarifer]	620	620	0.35	5e-175	0.89
3017	gi|11118642|AAG30407.1	vitellogenin 3 precursor [Danio rerio]	1026	1026	0.94	0	0.54
3017	gi|224093647|XP_002193848.1	PREDICTED: glycosyltransferase 8 domain containing 3 [Taeniopygia guttata]	559	559	0.36	1e-156	0.7
3015	gi|47086601|NP_997886.1	protein CDV3 homolog [Danio rerio]	186	186	0.16	2e-44	0.78	24:9,680,500-9,696,100 bp
3013	gi|292627291|XP_001921729.2	PREDICTED: 7SK snRNA methylphosphate capping enzyme [Danio rerio]	581	657	0.71	3e-163	0.58	23:44,400,500-44,419K bp
3013	gi|41054055|NP_956176.1	probable ATP-dependent RNA helicase DDX23 [Danio rerio]	1065	1111	0.68	0	0.95	23:14,302,700-14,331,400 bp
3011	gi|62122803|NP_001014329.1	septin 9b [Danio rerio]	617	617	0.35	3e-174	0.9	6:19,019K-19,067K bp
3010	gi|261278378|NP_001159728.1	junctophilin 1a [Danio rerio]	570	809	0.63	0	0.82	24:14,517K-14,627K bp
3010	gi|46309483|NP_996940.1	nicalin-1 precursor [Danio rerio]	974	974	0.6	0	0.87	22:4,935,400-4,958,700 bp
3010		NSS
3009	gi|224471841|Q6TEM9.2	myosin regulatory light chain interacting protein [Danio rerio]	811	811	0.5	0	0.91
3007	gi|292617887|XP_002663494.1	PREDICTED: e3 ubiquitin-protein ligase TTC3 [Danio rerio]	353	353	0.55	1e-94	0.39	10:194,600-203,200 bp
3007	gi|326667770|XP_001343120.4	PREDICTED: uncharacterized protein CXorf57 homolog [Danio rerio]	354	794	0.76	0	0.78	5:24,618,100-24,634,500 bp
3006	gi|326677818|XP_686552.4	PREDICTED: serine/threonine-protein kinase MARK2 isoform 1 [Danio rerio]	1150	1150	0.73	0	0.82	21:26,589K-26,677K bp
3005	gi|326669328|XP_684086.4	PREDICTED: interferon-induced very large GTPase 1-like [Danio rerio]	305	561	0.82	2e-150	0.39	7:23,097,200-23,107,500 bp
3005	gi|326669326|XP_003198987.1	PREDICTED: hypothetical protein LOC100536254 [Danio rerio]	363	666	0.37	0	0.9	7:22,933,900-22,948,300 bp
3004	gi|292612098|XP_694922.4	PREDICTED: ATP-dependent DNA helicase Q5-like [Danio rerio]	868	868	0.84	0	0.6	3:60,388K-60,439K bp
3004	gi|125827659|XP_684578.2	PREDICTED: similar to Fgl1 protein [Danio rerio]	508	508	0.32	2e-141	0.69	10:25,117,600-25,122,400 bp
3003	gi|303227893|NP_001107012.2	vam6/Vps39-like protein [Danio rerio]	1318	1409	0.76	0	1	17:50,600K-50,648K bp
3002	gi|238814402|NP_001070043.2	MAP/microtubule affinity-regulating kinase 3 [Danio rerio]	1305	1305	0.74	0	0.88	20:43,810K-43,965K bp
3001	gi|82079606|Q5TZA3.1	novel protein [Danio rerio]	235	235	0.14	4e-59	0.83
3001	gi|223647586|ACN10551.1	Metalloproteinase inhibitor 3 precursor [Salmo salar]	144	144	0.06	8e-32	0.92
3001		NSS
3000	gi|45387561|NP_991128.1	hypothetical protein LOC337153 [Danio rerio]	168	322	0.27	1e-78	0.77	21:36,305K-36,358K bp
3000	gi|326678004|XP_002666145.2	PREDICTED: msx2-interacting protein [Danio rerio]	495	713	0.9	0	0.82	22:154,700-185,900 bp
2999	gi|27882547|AAH44522.1	Prmt1 protein [Danio rerio]	684	684	0.38	0	0.97
2998	gi|41053405|NP_956279.1	coiled-coil domain-containing protein 6 [Danio rerio]	70.5	70.5	0.03	2e-09	0.93	17:20,501,400-20,528,800 bp
2998	gi|158254057|AAI54222.1	Zgc:63637 [Danio rerio]	401	401	0.21	3e-109	0.99
2997	gi|308321901|ADO28088.1	glycogenin-1 [Ictalurus furcatus]	573	573	0.33	4e-161	0.84
2997	gi|224830104|ACN66287.1	17 beta hydroxysteroid dehydrogenase 4 [Salmo trutta fario]	1201	1201	0.73	0	0.85
2996	gi|199436379|BAG70945.1	calcium/calmodulin-dependent protein kinase I delta long [Danio rerio]	673	673	0.39	0	0.86
2995	gi|317419349|CBN81386.1	Ataxin-2-like protein [Dicentrarchus labrax]	490	490	0.64	6e-136	0.6
2995	gi|40538756|NP_571371.1	transcription factor 7-like 1-B [Danio rerio]	701	774	0.6	0	0.87	8:54,371K-54,524K bp
2993	gi|326668456|XP_691222.4	PREDICTED: coiled-coil domain-containing protein 14-like [Danio rerio]	265	265	0.56	2e-68	0.44	6:8,443,300-8,456,500 bp
2993	gi|47550833|NP_999881.1	heat shock protein 4a [Danio rerio]	1116	1316	0.72	0	0.91	21:45,207K-45,246K bp
2991	gi|38707983|NP_944590.1	aconitate hydratase, mitochondrial [Danio rerio]	1089	1089	0.62	0	0.9	12:20,201,300-20,217K bp
2990	gi|156230231|AAI51883.1	Pdzk1l protein [Danio rerio]	599	599	0.51	7e-169	0.62
2989	gi|51011059|NP_001003484.1	GPI-anchored membrane protein 1 [Danio rerio]	761	761	0.75	0	0.66	7:28,121,600-28,146,900 bp
2989	gi|213627814|AAI71358.1	L(3)mbt-like 2 (Drosophila) [Danio rerio]	763	920	0.76	0	0.66
2989	gi|113681376|NP_001038647.1	serine incorporator 2 [Danio rerio]	664	664	0.43	0	0.83	19:14,838,900-14,854,300 bp
2989	gi|326669842|XP_687103.5	PREDICTED: serine/threonine-protein phosphatase 2A 55 kDa regulatory subunit B alpha isoform [Danio rerio]	822	822	0.46	0	0.88	8:5,446K-5,489K bp
2989	gi|327286763|XP_003228099.1	PREDICTED: calmodulin-like [Anolis carolinensis]	298	298	0.16	4e-78	0.97
2988	gi|292617707|XP_700046.4	PREDICTED: sentrin-specific protease 7 [Danio rerio]	542	695	0.69	6e-167	0.82	9:31,248K-31,279,500 bp
2987	gi|326664256|XP_003197769.1	PREDICTED: BTB/POZ domain-containing protein 3 isoform 1 [Danio rerio]	183	241	0.12	2e-54	0.96	1:51,700K-51,707,500 bp
2985	gi|221131627|XP_002154677.1	PREDICTED: similar to histone h3, putative [Hydra magnipapillata]	39.3	39.3	0.08	3.6	0.32
2985	gi|318235772|NP_001187204.1	leukocyte DNA binding receptor [Ictalurus punctatus]	329	329	0.44	2e-87	0.51
2985	gi|47550837|NP_999883.1	eukaryotic translation initiation factor 4B [Danio rerio]	476	476	0.62	7e-132	0.66	6:38,993,700-39,013,500 bp
2984	gi|329114765|ZP_08243522.1	Glucose/galactose transporter [Acetobacter pomorum DM001]	38.1	38.1	0.07	8.1	0.34
2984	gi|190337683|AAI63799.1	Lamin A [Danio rerio]	363	363	0.36	9e-98	0.74
2984	gi|326669617|XP_687648.5	PREDICTED: aspartyl/asparaginyl beta-hydroxylase [Danio rerio]	742	824	0.61	0	0.75	7:59,425K-59,504K bp
2983	gi|47223942|CAG06119.1	unnamed protein product [Tetraodon nigroviridis]	521	596	0.39	9e-161	0.86
2983	gi|41054589|NP_955883.1	protein Red [Danio rerio]	793	793	0.58	0	0.91	21:42,559,600-42,588,400 bp
2982	gi|223649134|ACN11325.1	Nuclear factor interleukin-3-regulated protein [Salmo salar]	284	284	0.43	5e-74	0.57
2982	gi|125842765|XP_698034.2	PREDICTED: protein angel homolog 1-like [Danio rerio]	588	642	0.6	2e-165	0.62	17:53,139K-53,160,400 bp
2982	gi|327266348|XP_003217968.1	PREDICTED: general transcription factor IIH subunit 4-like [Anolis carolinensis]	402	698	0.47	0	0.8
2982	gi|40786811|AAO49711.2	Frodo2 [Danio rerio]	366	579	0.76	6e-125	0.96
2982		NSS
2981	gi|82177535|Q9DDD7.1	SRY-box containing gene 19b [Danio rerio]	329	329	0.29	1e-87	0.72
2981	gi|292626918|XP_699168.3	PREDICTED: glucose-6-phosphate 1-dehydrogenase [Danio rerio]	948	948	0.53	0	0.91	23:13,953K-13,990K bp
2979		NSS
2978	gi|149634532|XP_001515025.1	PREDICTED: hypothetical protein [Ornithorhynchus anatinus]	627	1144	0.96	0	0.76
2978	gi|47085909|NP_998312.1	peroxisomal acyl-coenzyme A oxidase 3 [Danio rerio]	1182	1182	0.7	0	0.81	7:62,397K-62,454K bp
2977	gi|294885975|XP_002771495.1	conserved hypothetical protein [Perkinsus marinus ATCC 50983]	53.1	2336	0.21	6e-05	0.53
2977	gi|134025258|AAI34810.1	Anln-like protein [Danio rerio]	781	859	0.95	0	0.8
2976	gi|63100516|AAH95028.1	Wu:fi25h02 protein [Danio rerio]	510	921	0.56	3e-169	0.81
2976	gi|45768671|AAH67641.1	Srp72 protein [Danio rerio]	989	989	0.67	0	0.86
2976	gi|292614351|XP_001338503.2	PREDICTED: MLX-interacting protein [Danio rerio]	256	781	0.63	2e-65	0.89	5:70,312K-70,350K bp
2975	gi|66472570|NP_001018424.1	inter-alpha (globulin) inhibitor H3 [Danio rerio]	743	1212	0.92	0	0.72	11:3,674,600-3,693,200 bp
2975	gi|326679960|XP_002666807.2	PREDICTED: protein MON2 homolog, partial [Danio rerio]	1455	1455	0.82	0	0.92	25:1,690K-1,731K bp
2975	gi|55963404|CAI11950.1	SEC5-like 1 (S. cerevisiae) [Danio rerio]	904	1511	0.93	0	0.93
2974	gi|117167878|AAI24686.1	Ccdc6b protein [Danio rerio]	578	578	0.39	1e-162	0.96
2973	gi|210147448|NP_001002728.2	chaperone activity of bc1 complex-like, mitochondrial [Danio rerio]	1048	1048	0.64	0	0.87	20:38,475K-38,551K bp
2972	gi|159155931|AAI54613.1	Transmembrane protein 59-like [Danio rerio]	588	588	0.36	2e-165	0.88
2971	gi|2995931|AAD08650.1	MHC class I alpha chain [Ictalurus punctatus]	310	422	0.31	8e-109	0.67
2970	gi|18157432|BAB39747.3	protein kinase raf 1 [Seriola quinqueradiata]	508	508	0.28	2e-141	0.92
2967	gi|327287262|XP_003228348.1	PREDICTED: lethal(2) giant larvae protein homolog 1-like [Anolis carolinensis]	450	784	0.48	0	0.9
2966	gi|326670352|XP_002663285.2	PREDICTED: long-chain-fatty-acid--CoA ligase 6-like, partial [Danio rerio]	1167	1167	0.69	0	0.86	8:53,087,900-53,123K bp
2966	gi|326674688|XP_003200185.1	PREDICTED: u4/U6 small nuclear ribonucleoprotein Prp3-like [Danio rerio] >gi|49619069|gb|AAT68119.1| U4/U6-associated splicing factor HPRP3 [Danio rerio]	671	1092	0.73	0	0.86	16:10,971,500-10,997,800 bp
2965	gi|326677285|XP_003200802.1	PREDICTED: GDNF-inducible zinc finger protein 1-like [Danio rerio]	709	889	0.82	0	0.61	20:45,815,300-45,830,900 bp
2964	gi|153791823|NP_001093481.1	hypothetical protein LOC563470 [Danio rerio]	600	600	0.55	4e-169	0.62	19:8,073,500-8,104,200 bp
2964	gi|315468039|NP_001186800.1	ubiquitin specific peptidase 3 [Danio rerio]	508	835	0.54	0	0.85	25:27,603,300-27,621,700 bp
2963	gi|318037357|NP_001188118.1	chloride intracellular channel protein 4 [Ictalurus punctatus]	255	255	0.14	3e-65	0.88
2963		NSS
2962	gi|189526598|XP_001923170.1	PREDICTED: zinc finger protein 451 [Danio rerio]	941	941	0.88	0	0.56	13:1,280K-1,301,800 bp
2962	gi|47086039|NP_998394.1	nucleoporin p58/p45 [Danio rerio]	423	423	0.53	9e-116	0.59	24:25,613,900-25,640,800 bp
2962	gi|189521030|XP_001922987.1	PREDICTED: aminopeptidase N-like [Danio rerio]	1253	1253	0.98	0	0.65	7:16,106,600-16,142,500 bp
2962	gi|55742085|NP_998389.1	nucleolar GTP-binding protein 2 [Danio rerio]	945	1111	0.7	0	0.86	16:36,315,300-36,345K bp
2962	gi|125831149|XP_001339146.1	PREDICTED: hypothetical protein LOC798710 [Danio rerio]	515	1079	0.99	0	0.87	12:23,887,100-23,897,600 bp
2961	gi|47226102|CAG04476.1	unnamed protein product [Tetraodon nigroviridis]	781	781	0.38	0	0.82
2960	gi|52218948|NP_001004548.1	T-cell activation GTPase activating protein [Danio rerio]	326	620	0.67	5e-168	0.58	20:13,561,700-13,576,900 bp
2960	gi|229893009|NP_001139051.1	hypothetical protein LOC563253 [Danio rerio]	967	967	0.55	0	0.88	13:18,555,900-18,562,500 bp
2959	gi|169146782|CAQ14078.1	novel zinc finger protein [Danio rerio]	645	1771	0.75	0	0.45
2959	gi|127519397|ABO28528.1	BTEB transcription factor [Pimephales promelas]	110	110	0.05	2e-21	0.87
2958	gi|58331950|NP_001011124.1	cytosol aminopeptidase [Xenopus (Silurana) tropicalis]	404	688	0.51	0	0.88
2958	gi|47214015|CAG01528.1	unnamed protein product [Tetraodon nigroviridis]	741	741	0.46	0	0.89
2958	gi|41055807|NP_957272.1	protein kinase C beta type [Danio rerio]	772	1172	0.6	0	0.9	3:35,060K-35,366K bp
2956	gi|18858635|NP_571739.1	LIM domain and actin-binding protein 1 [Danio rerio]	477	516	0.61	5e-132	0.56	23:36,501,200-36,537,500 bp
2956	gi|292628590|XP_002667008.1	PREDICTED: e3 ubiquitin-protein ligase RFWD3-like [Danio rerio]	738	738	0.7	0	0.59	25:38,324,400-38,339,800 bp
2956	gi|213512591|NP_001133869.1	Transmembrane 9 superfamily member 2 [Salmo salar]	1097	1097	0.67	0	0.84
2956	gi|225543380|NP_001013327.2	HIV-1 tat interactive protein [Danio rerio]	994	994	0.58	0	0.9	5:69,727K-69,747,300 bp
2955	gi|189535029|XP_687332.3	PREDICTED: helicase ARIP4 [Danio rerio]	488	534	0.47	3e-135	0.68	22:10,722,200-10,752,200 bp
2955	gi|213512543|NP_001135229.1	Cytoplasmic dynein 1 intermediate chain 2 [Salmo salar]	995	995	0.63	0	0.86
2954	gi|41054619|NP_955871.1	D-3-phosphoglycerate dehydrogenase [Danio rerio]	836	836	0.56	0	0.78	9:49,170,500-49,205,200 bp
2953	gi|317419785|CBN81821.1	Thioredoxin domain-containing protein 5 [Dicentrarchus labrax]	632	632	0.43	1e-178	0.75
2953	gi|318129637|NP_001188070.1	peptidyl-prolyl cis-trans isomerase FKBP2 [Ictalurus punctatus]	265	265	0.14	3e-68	0.92
2953	gi|326668186|XP_003198760.1	PREDICTED: heterogeneous nuclear ribonucleoprotein U-like protein 1-like [Danio rerio]	757	807	0.51	0	0.95	5:64,859,100-64,885,300 bp
2952	gi|213514944|NP_001134139.1	Syntaxin-7 [Salmo salar]	244	244	0.26	4e-62	0.74
2952	gi|77681454|NP_001029352.1	torsin family 2, member A [Danio rerio]	433	488	0.3	1e-128	0.77	5:67,620,700-67,632,300 bp
2952	gi|326675803|XP_002665305.2	PREDICTED: collagen alpha-1(XII) chain [Danio rerio]	1541	3724	0.99	0	0.83	17:50,276K-50,515K bp
2952	gi|157426951|NP_001098747.1	splicing factor 3B subunit 2 [Danio rerio]	872	951	0.8	0	0.85	7:7,556K-7,611K bp
2952	gi|67866944|AAY82451.1	p21 protein [Kryptolebias marmoratus]	362	362	0.19	2e-97	0.99
2949	gi|153791652|NP_001093447.1	GA repeat binding protein, beta 2a [Danio rerio]	565	565	0.42	1e-158	0.74	19:8,054,100-8,065,600 bp
2949	gi|193676476|XP_001951911.1	PREDICTED: tubulin gamma-1 chain [Acyrthosiphon pisum]	557	706	0.45	0	0.78
2949	gi|113676533|NP_001038584.1	INO80 complex homolog 1 [Danio rerio]	1434	1524	0.96	0	0.88	20:28,289K-28,392K bp
2948	gi|2217933|BAA20562.1	PKU-beta [Homo sapiens]	876	1182	0.79	0	0.9
2947	gi|148230804|NP_001085120.1	RAD54 homolog B [Xenopus laevis]	594	956	0.9	0	0.61
2947	gi|156383749|XP_001632995.1	predicted protein [Nematostella vectensis]	441	818	0.52	3e-173	0.68
2945	gi|169146661|CAQ14886.1	novel protein [Danio rerio]	435	435	0.73	2e-119	0.4
2945	gi|189531921|XP_697518.3	PREDICTED: signal recognition particle receptor subunit alpha isoform 2 [Danio rerio]	891	891	0.69	0	0.8	18:43,240,100-43,267,200 bp
2944	gi|326677103|XP_003200758.1	PREDICTED: hypothetical protein LOC100536805 [Danio rerio]	78.6	201	0.18	5e-12	0.45	20:25,963,800-25,986,100 bp
2944	gi|49903151|AAH76400.1	Unc-45 homolog B (C. elegans) [Danio rerio]	726	1478	0.91	0	0.86
2943	gi|47085979|NP_998355.1	tumor necrosis factor receptor superfamily member 1A [Danio rerio]	292	292	0.4	2e-76	0.4	16:19,122,500-19,135,400 bp
2943	gi|307588849|ADN64442.1	envelope precursor protein [Avian leukosis virus]	50.3	86	0.08	7e-08	0.5
2942	gi|326667940|XP_697966.4	PREDICTED: elongation factor 2 [Danio rerio]	1594	1594	0.92	0	0.95	5:43,102,500-43,116,300 bp
2941	gi|327277346|XP_003223426.1	PREDICTED: protein POF1B-like [Anolis carolinensis]	87.4	87.4	0.04	1e-14	0.87
2940	gi|291396970|XP_002714779.1	PREDICTED: ectonucleotide pyrophosphatase/phosphodiesterase 3-like [Oryctolagus cuniculus]	483	810	0.73	0	0.52
2940	gi|326666641|XP_001920325.3	PREDICTED: Golgin subfamily B member 1 [Danio rerio]	850	1405	0.94	0	0.76	4:21,245,300-21,277,900 bp
2940	gi|289547533|NP_001166106.1	ATPase, H+ transporting, V0 subunit [Danio rerio]	159	159	0.08	2e-36	0.9	22:37,551,900-37,559K bp
2940	gi|118150628|NP_001071273.1	oxysterol-binding protein-related protein 9 [Danio rerio]	1312	1312	0.77	0	0.91	8:17,128K-17,201K bp
2940	gi|54400370|NP_001005936.1	G-protein signalling modulator 2, like [Danio rerio]	449	1520	0.68	0	1	23:40,427K-40,471K bp
2937	gi|126632452|CAM56314.1	CNDP dipeptidase 2 (metallopeptidase M20 family) [Danio rerio]	835	835	0.49	0	0.89
2937	gi|37681939|AAQ97847.1	sec13-like protein [Danio rerio]	647	647	0.38	0	0.9
2937	gi|18858783|NP_571456.1	glycogen synthase kinase-3 beta [Danio rerio]	806	806	0.41	0	0.97	9:9,790K-9,904K bp
2936	gi|254585821|XP_002498478.1	ZYRO0G11242p [Zygosaccharomyces rouxii]	88.2	133	0.74	7e-15	0.25
2936	gi|326676513|XP_690165.4	PREDICTED: intermediate filament family orphan 1 [Danio rerio]	166	166	0.09	3e-38	0.86	19:10,102,200-10,128,300 bp
2935	gi|47223208|CAG11343.1	unnamed protein product [Tetraodon nigroviridis]	718	718	0.54	0	0.7
2934	gi|41056131|NP_956388.1	splicing factor 3A subunit 1 [Danio rerio]	1095	1095	0.84	0	0.88	8:37,670,900-37,683,700 bp
2933	gi|292610748|XP_002660872.1	PREDICTED: hypothetical protein LOC334375 [Danio rerio]	538	538	0.71	1e-150	0.47	2:28,022,500-28,027,600 bp
2933	gi|326368648|ADZ55455.1	TANK-binding kinase 1 [Cyprinus carpio]	593	1310	0.76	0	0.93
2933	gi|315113848|NP_001186683.1	N-myristoyltransferase 2 [Danio rerio]	919	919	0.45	0	0.96
2933	gi|82186454|Q6P5L7.1	novel protein (zgc:55375) [Danio rerio]	109	109	0.08	2e-21	0.97
2932	gi|71834520|NP_001025359.1	speckle targeted PIP5K1A-regulated poly(A) polymerase [Danio rerio]	999	999	0.84	0	0.65	12:11,415K-11,432,800 bp
2932	gi|300796164|NP_775392.2	tetratricopeptide repeat protein 27 [Danio rerio]	694	694	0.44	0	0.85	17:22,567K-22,800K bp
2932	gi|45433528|NP_955953.2	cullin-1 [Danio rerio]	957	1430	0.79	0	0.99	2:50,794K-50,848K bp
2931	gi|292627801|XP_700108.4	PREDICTED: hypothetical protein LOC571430 [Danio rerio]	330	1115	0.88	0	0.61	24:38,916,800-38,944,900 bp
2931	gi|27447564|AAN08577.1	connexin 33.8 [Danio rerio]	404	508	0.34	3e-110	0.83
2931	gi|148224245|NP_001082906.1	mitochondrial trifunctional protein, alpha subunit [Danio rerio]	1216	1216	0.82	0	0.85	17:37,392,400-37,423,400 bp
2930	gi|44890334|AAH66694.1	Ubiquitin specific protease 5 [Danio rerio]	1315	1452	0.86	0	0.95
2930	gi|148225438|NP_001083016.1	hypothetical protein LOC100038767 [Danio rerio]	452	452	0.24	1e-124	0.96	1:55,706,700-55,724,200 bp
2929	gi|189527544|XP_001344603.2	PREDICTED: hypothetical protein LOC100005596 [Danio rerio]	261	459	0.77	6e-67	0.67	14:8,604K-8,675K bp
2929	gi|62945232|NP_001014367.2	cystathionine-beta-synthase b [Danio rerio]	899	899	0.63	0	0.8	9:9,399K-9,456K bp
2928	gi|46194168|DAA01994.1	TPA: TPA_exp: polyprotein [Danio rerio]	69.3	165	0.2	8e-18	0.48
2927	gi|27545287|NP_775375.1	ATP-dependent RNA helicase DDX54 [Danio rerio]	766	766	0.65	0	0.7	5:75,307,400-75,321,600 bp
2925	gi|125806066|XP_690381.2	PREDICTED: leucine-rich repeat and coiled-coil domain-containing protein 1 [Danio rerio]	382	1107	0.93	0	0.75	2:31,400K-31,430,200 bp
2925	gi|213624625|AAI71359.1	Zgc:110319 [Danio rerio]	258	355	0.25	2e-88	0.8
2925	gi|50540506|NP_001002717.1	serine/threonine-protein kinase PAK 2 [Danio rerio]	851	851	0.55	0	0.89	2:36,335,200-36,360,200 bp
2925	gi|56090148|NP_001007767.1	stress-induced-phosphoprotein 1 [Danio rerio]	955	1055	0.57	0	0.92	5:69,799,100-69,819,800 bp
2924	gi|169146702|CAQ15132.1	novel protein (zgc:55648 ) [Danio rerio]	627	910	0.62	0	0.83
2924	gi|170932540|NP_001116316.1	cullin-4B [Danio rerio]	1409	1409	0.8	0	0.97	14:34,458,700-34,483,100 bp
2923	gi|115529083|AAI24601.1	Phospholipase C, gamma 2 [Danio rerio]	583	1255	0.85	0	0.76
2922	gi|2995929|AAD08649.1	MHC class I alpha chain [Ictalurus punctatus]	59.3	59.31	0.09	3e-06	0.49
2920	gi|330827534|XP_003291829.1	hypothetical protein DICPUDRAFT_99144 [Dictyostelium purpureum]	38.9	38.9	0.05	4.9	0.33
2920	gi|320118871|NP_001188500.1	tight junction protein ZO-2 isoform 2 [Danio rerio]	566	566	0.43	5e-159	0.78	10:15,836K-15,916K bp
2919	gi|302632528|NP_001180603.1	retinoblastoma-binding protein 6 isoform 1 [Danio rerio]	439	439	0.73	1e-120	0.53	3:35,489,600-35,508,400 bp
2919	gi|160773348|AAI55256.1	Gga1 protein [Danio rerio]	344	399	0.26	4e-92	0.8
2919	gi|47085959|NP_998341.1	protein RCC2 homolog [Danio rerio]	921	921	0.54	0	0.91	23:21,814K-21,830,800 bp
2919	gi|190339129|AAI63262.1	Btbd2 protein [Danio rerio]	615	754	0.41	2e-173	0.93
2918	gi|83776608|NP_001032958.1	matrix metalloproteinase-2 [Takifugu rubripes]	612	1497	0.68	0	0.83
2918	gi|189518151|XP_689471.3	PREDICTED: ethanolamine kinase 1 isoform 1 [Danio rerio]	152	276	0.15	9e-59	0.88	4:15,951,400-15,977,700 bp
2917	gi|120537670|AAI29495.1	Nusap1 protein [Danio rerio]	478	478	0.48	3e-132	0.59
2917	gi|47940392|AAH71449.1	Ppig protein [Danio rerio]	344	446	0.34	4e-92	0.92
2916	gi|326669274|XP_003198975.1	PREDICTED: EH domain-binding protein 1-like protein 1-like [Danio rerio]	518	577	0.54	3e-155	0.75	7:19,301,900-19,318,600 bp
2915	gi|156370157|XP_001628338.1	predicted protein [Nematostella vectensis]	42.4	42.4	0.08	0.42	0.31
2915	gi|47550817|NP_999936.1	short chain dehydrogenase/reductase family 16C, member 5b [Danio rerio]	233	388	0.23	2e-98	0.84	7:59,942,400-59,965,800 bp
2915	gi|47209457|CAF92436.1	unnamed protein product [Tetraodon nigroviridis]	1171	1458	0.8	0	0.92
2914	gi|50539670|NP_001002300.1	hypothetical protein LOC336578 [Danio rerio]	469	469	0.64	1e-129	0.56	5:25,797K-25,805,300 bp
2914	gi|189533973|XP_001922220.1	PREDICTED: probable ATP-dependent RNA helicase DDX10 [Danio rerio]	1036	1036	0.87	0	0.74	21:24,392K-24,456K bp
2913	gi|218563696|NP_001116258.1	threonyl-tRNA synthetase, cytoplasmic isoform 1 [Danio rerio]	1381	1381	0.76	0	0.91	5:45,962,300-45,992,800 bp
2913	gi|225706948|ACO09320.1	PHS1 [Osmerus mordax]	464	464	0.26	3e-128	0.93
2912	gi|292625693|XP_001339880.3	PREDICTED: gem-associated protein 5 [Danio rerio]	621	925	0.81	0	0.7	21:35,713K-35,767K bp
2912	gi|45501385|AAH67143.1	Pkm2a protein [Danio rerio]	983	983	0.56	0	0.91
2912	gi|41055692|NP_957252.1	ubiquitin-conjugating enzyme E2 R2 [Danio rerio]	419	419	0.22	1e-114	0.95	22:22,501,500-22,530,600 bp
2911	gi|68448495|NP_001020335.1	inter-alpha (globulin) inhibitor H4 [Danio rerio]	851	982	0.94	0	0.7
2911	gi|50540242|NP_001002588.1	translocation protein SEC63 homolog [Danio rerio]	1270	1270	0.79	0	0.9	20:32,538,300-32,561,700 bp
2910	gi|41055500|NP_957214.1	phosphatidylinositol transfer protein beta isoform [Danio rerio]	508	508	0.28	2e-141	0.88	10:4,049K-4,099K bp
2910	gi|223648538|ACN11027.1	Stress-70 protein, mitochondrial precursor [Salmo salar]	1114	1114	0.74	0	0.9
2909	gi|47086165|NP_998102.1	protein L-Myc-1a [Danio rerio]	280	280	0.37	1e-72	0.59	13:36,305,500-36,310,100 bp
2908	gi|326671763|XP_003199520.1	PREDICTED: hypothetical protein LOC100537499 isoform 1 [Danio rerio]	191	191	0.21	7e-46	0.47	11:18,537,460-18,539,600 bp
2907	gi|46309569|NP_996984.1	beta-1,3-galactosyltransferase 2 [Danio rerio]	657	657	0.45	0	0.77	22:23,729K-23,742,200 bp
2907	gi|292611950|XP_001335480.2	PREDICTED: eukaryotic translation initiation factor 3 subunit B [Danio rerio]	1283	1283	0.72	0	0.93	3:41,708,500-41,721K bp
2906	gi|118404024|NP_001072857.1	trafficking protein particle complex 8 [Xenopus (Silurana) tropicalis]	1187	1187	0.94	0	0.68
2906	gi|56693251|NP_001008590.1	GDP-fucose transporter 1 [Danio rerio]	480	480	0.34	5e-133	0.76	7:74,841,200-74,846,200 bp
2905	gi|116487560|AAI25873.1	LOC568719 protein [Danio rerio]	499	582	0.69	8e-139	0.64
2905	gi|269148250|ACZ28496.1	Actn2 [Danio rerio]	1493	1493	0.92	0	0.84	17:19,936K-19,990K bp
2904	gi|156602814|XP_001618718.1	hypothetical protein NEMVEDRAFT_v1g66895 [Nematostella vectensis]	63.5	104	0.14	2e-07	0.3
2903	gi|47087309|NP_998647.1	ATP-binding cassette sub-family D member 3 [Danio rerio]	1180	1180	0.7	0	0.89	24:31,210K-31,236,900 bp
2902	gi|326672343|XP_002663990.2	PREDICTED: trinucleotide repeat-containing gene 6B protein [Danio rerio]	622	953	0.96	0	0.78	12:20,375,500-20,400,800 bp
2901	gi|318037285|NP_001187141.1	hypoxia induced factor-like factor [Ictalurus punctatus]	796	796	0.66	0	0.69
2900	gi|220679582|CAX12108.1	novel protein similar to vertebrate nucleoporin 153kDa (NUP153) [Danio rerio]	305	840	0.87	6e-155	0.81
2899	gi|113671354|NP_001038775.1	glutamate [NMDA] receptor-associated protein 1 [Danio rerio]	329	329	0.36	2e-87	0.61	19:48,321K-48,376K bp
2899	gi|317418744|CBN80782.1	SWI/SNF-related matrix-associated actin-dependent regulator of chromatin subfamily D member 1 [Dicentrarchus labrax]	724	724	0.39	0	0.99
2897	gi|165972497|NP_001107126.1	WD repeat-containing protein 6 [Danio rerio]	655	1002	0.93	0	0.58	8:27,081,700-27,094,700 bp
2897	gi|148227425|NP_001082937.1	arginyl-tRNA--protein transferase 1 [Danio rerio]	459	647	0.46	2e-176	0.79
2897	gi|49227351|NP_001001823.1	tudor domain-containing protein 3 [Danio rerio]	508	908	0.82	0	0.81	11:43,840K-43,902K bp
2896	gi|47211466|CAF89899.1	unnamed protein product [Tetraodon nigroviridis]	403	835	0.31	2e-153	0.76
2896	gi|308321552|ADO27927.1	ras-related protein rap-1b [Ictalurus furcatus]	337	337	0.2	6e-90	0.98
2895	gi|165905625|NP_001107024.1	cell adhesion molecule 1b [Danio rerio]	368	617	0.4	3e-167	0.91	15:17,723K-17,906K bp
2894	gi|126632808|CAM56403.1	WD repeat domain 36 [Danio rerio]	883	1439	0.93	0	0.87
2894	gi|47225917|CAF98397.1	unnamed protein product [Tetraodon nigroviridis]	691	1259	0.85	0	0.89
2894	gi|50540346|NP_001002639.1	death effector domain-containing protein [Danio rerio]	498	579	0.32	9e-156	0.92	8:14,579,600-14,599,400 bp
2894	gi|317418854|CBN80892.1	Mitogen-activated protein kinase 14a [Dicentrarchus labrax]	689	689	0.37	0	0.96
2893	gi|300175007|CBK20318.2	unnamed protein product [Blastocystis hominis]	72.4	177	0.61	4e-10	0.23
2893	gi|209154918|ACI33691.1	Transmembrane protein 127 [Salmo salar]	418	418	0.25	2e-114	0.94
2893	gi|225708598|ACO10145.1	SH3 domain-binding glutamic acid-rich-like protein [Osmerus mordax]	223	223	0.11	2e-55	0.94
2893	gi|41054603|NP_955880.1	alpha-actinin-4 [Danio rerio]	1719	1719	0.94	0	0.96
2893		NSS
2892	gi|94536974|NP_001035395.1	BRCA1-associated ATM activator 1 precursor [Danio rerio]	528	742	0.83	0	0.76	1:10,849,700-10,872,900 bp
2892	gi|71534038|AAH99985.1	Ube4b protein [Danio rerio]	1377	1377	0.78	0	0.94
2891	gi|190339564|AAI62761.1	Zgc:194249 protein [Danio rerio]	207	770	0.47	8e-51	0.55
2891	gi|303227897|NP_001073666.2	sentrin-specific protease 5 [Danio rerio]	502	573	0.56	1e-139	0.66	22:41,958,400-41,976,400 bp
2891	gi|47086855|NP_997751.1	cyclin T2b [Danio rerio]	663	663	0.64	0	0.68	22:12,270,800-12,288,600 bp
2891	gi|41393101|NP_958877.1	peptidyl-prolyl cis-trans isomerase FKBP4 [Danio rerio]	710	710	0.49	0	0.83	18:5,620,400-5,638K bp
2891	gi|41055090|NP_957363.1	UV radiation resistance-associated gene protein [Danio rerio]	365	903	0.69	0	0.9	10:33,191K-33,478K bp
2889	gi|61806550|NP_001013508.1	hypothetical protein LOC541363 [Danio rerio]	249	249	0.34	2e-63	0.48	15:28,487,700-28,503,300 bp
2888		NSS
2887	gi|47087443|NP_998620.1	transcription elongation factor B polypeptide 3 [Danio rerio]	557	557	0.71	3e-156	0.66	19:45,357K-45,384,100 bp
2886	gi|326676501|XP_003200593.1	PREDICTED: hypothetical protein LOC497432 [Danio rerio]	218	398	0.65	5e-95	0.45	19:8,464,800-8,485,900 bp
2886	gi|47086431|NP_997967.1	structure specific recognition protein 1a [Danio rerio]	867	867	0.52	0	0.89	14:22,979K-23,023K bp
2886		NSS
2885	gi|66472550|NP_001018434.1	thymopoietin b [Danio rerio]	342	342	0.38	2e-91	0.62	25:3,349,400-3,359,800 bp
2885	gi|148226739|NP_001082993.1	CCR4-NOT transcription complex subunit 2 [Danio rerio]	944	944	0.56	0	0.95	25:29,541K-29,585K bp
2884	gi|47221807|CAG08861.1	unnamed protein product [Tetraodon nigroviridis]	909	982	0.67	0	1
2883	gi|41054191|NP_956109.1	hypothetical protein LOC327500 [Danio rerio]	173	392	0.67	2e-40	0.42	3:15,248,100-15,274,900 bp
2883	gi|125853163|XP_691671.2	PREDICTED: vacuolar protein sorting-associated protein 41 homolog [Danio rerio]	1026	1600	0.87	0	0.95	24:9,689K-9,769K bp
2882	gi|71894823|NP_001026598.1	guanine nucleotide-binding protein G(q) subunit alpha [Gallus gallus]	390	688	0.38	0	0.98
2880	gi|213511923|NP_001133839.1	choline transporter-like protein 2 [Salmo salar]	881	881	0.72	0	0.77
2880	gi|123701323|NP_001074162.1	28S ribosomal protein S2, mitochondrial [Danio rerio]	387	387	0.22	4e-105	0.83	11:38,607,400-38,615K bp
2880	gi|125834513|XP_694879.2	PREDICTED: ATP-binding cassette sub-family B member 7, mitochondrial [Danio rerio]	1216	1216	0.78	0	0.87	14:11,169K-11,280K bp
2880	gi|66773354|NP_001019548.1	GTP-binding protein SAR1b [Danio rerio]	360	408	0.21	5e-97	0.97	21:44,312,700-44,327,200 bp
2880	gi|166158082|NP_001107449.1	hypothetical protein LOC100135297 [Xenopus (Silurana) tropicalis]	218	218	0.11	3e-54	0.97
2879	gi|56090495|NP_001007788.1	askopos [Danio rerio]	101	152	0.2	6e-19	0.47
2878	gi|55962556|CAI12077.1	novel protein [Danio rerio]	614	704	0.72	3e-173	0.64
2878	gi|108742062|AAI17609.1	Hnrnpu protein [Danio rerio]	718	795	0.58	0	0.8
2877	gi|57164644|AAW34265.1	KIAA0650-like protein [Danio rerio]	846	1077	0.96	0	0.62
2877	gi|326912470|XP_003202573.1	PREDICTED: rho GTPase-activating protein 8-like [Meleagris gallopavo]	588	588	0.45	1e-165	0.7
2876	gi|160773207|AAI55182.1	Hsd3b7 protein [Danio rerio]	192	192	0.11	4e-46	0.71
2876	gi|326677793|XP_003200915.1	PREDICTED: myosin-Vb-like [Danio rerio]	618	618	0.37	1e-174	0.86	21:21,389K-21,507K bp
2876	gi|37362224|AAQ91240.1	GDP dissociation inhibitor 2 [Danio rerio]	824	824	0.5	0	0.95
2875	gi|259155170|NP_001158827.1	Nuclear receptor coactivator 4 [Salmo salar]	419	466	0.52	1e-114	0.58
2875	gi|49618971|AAT68070.1	polo-like kinase [Danio rerio]	1054	1054	0.65	0	0.9
2875	gi|84029609|Q6GMI9.2	RecName: Full=UDP-glucuronic acid decarboxylase 1; AltName: Full=UDP-glucuronate decarboxylase 1; Short=UXS-1	764	764	0.44	0	0.94
2875	gi|50345056|NP_001002199.1	hypothetical protein LOC431746 [Danio rerio]	601	601	0.37	2e-169	0.94
2874	gi|125817143|XP_001342009.1	PREDICTED: ras GTPase-activating protein 1 [Danio rerio]	1513	1719	0.99	0	0.93	5:49,634K-49,756K bp
2873	gi|292619081|XP_001334194.3	PREDICTED: kelch domain-containing protein 8A-like [Danio rerio]	596	649	0.37	6e-168	0.84	11:39,196,400-39,224,400 bp
2870	gi|332833332|XP_003312451.1	PREDICTED: hypothetical protein LOC100614510 [Pan troglodytes]	34.3	65.1	0.04	0.036	0.53
2870	gi|131887972|NP_001076497.1	protein PAT1 homolog 1 [Danio rerio]	771	850	0.79	0	0.79	1:53,256,600-53,289,700 bp
2870	gi|223647394|ACN10455.1	Zinc phosphodiesterase ELAC protein 2 [Salmo salar]	276	469	0.29	3e-116	0.86
2870	gi|225705984|ACO08838.1	Sperm-associated antigen 7 [Osmerus mordax]	201	370	0.24	5e-93	0.92
2870	gi|50726892|NP_998483.1	serine/threonine-protein phosphatase 2A 56 kDa regulatory subunit delta isoform [Danio rerio]	536	536	0.31	7e-150	0.95	13:3,878K-3,967K bp
2869	gi|311251613|XP_003124695.1	PREDICTED: sarcalumenin-like [Sus scrofa]	691	691	0.54	0	0.7
2869	gi|113680776|NP_001038676.1	EF-hand domain-containing protein D2 [Danio rerio]	331	331	0.22	4e-88	0.88	8:26,668,100-26,702,600 bp
2868	gi|224037291|ACN37860.1	lipoprotein lipase [Carassius auratus]	345	345	0.2	2e-92	0.82
2868	gi|326670952|XP_003199325.1	PREDICTED: serine/threonine-protein kinase PLK2 [Danio rerio]	918	918	0.64	0	0.83	10:4,317K-4,328,500 bp
2867	gi|47230067|CAG10481.1	unnamed protein product [Tetraodon nigroviridis]	270	475	0.92	1e-69	0.41
2867	gi|41054497|NP_955933.1	nuclear transcription factor Y subunit gamma [Danio rerio]	419	419	0.4	9e-115	0.95	19:43,605,700-43,624,900 bp
2866	gi|326669326|XP_003198987.1	PREDICTED: hypothetical protein LOC100536254 [Danio rerio]	311	472	0.83	3e-82	0.5	7:22,933,900-22,948,300 bp
2866	gi|68442843|XP_706869.1	PREDICTED: hypothetical protein LOC562098 isoform 2 [Danio rerio]	305	305	0.36	2e-80	0.63	20:48,176K-48,198,500 bp
2865	gi|41054421|NP_955982.1	Golgi SNAP receptor complex member 2 [Danio rerio]	330	330	0.22	8e-88	0.92	3:37,642,900-37,657,100 bp
2864	gi|94733756|CAK11469.1	retinoid x receptor, beta [Danio rerio]	424	749	0.49	0	0.98
2863	gi|47227292|CAF96841.1	unnamed protein product [Tetraodon nigroviridis]	273	353	0.41	6e-88	0.48
2863	gi|291190206|NP_001167089.1	nucleoporin GLE1 [Salmo salar]	857	857	0.72	0	0.74
2862	gi|238550183|NP_001154812.1	myomesin 1a [Danio rerio]	1386	1835	0.98	0	0.8	2:30,626K-30,680K bp
2862	gi|326672856|XP_684048.3	PREDICTED: protein FAM45A [Danio rerio]	602	602	0.36	8e-170	0.82	13:9,183,100-9,197,500 bp
2862	gi|47550733|NP_999879.1	SERPINE1 mRNA binding protein 1 [Danio rerio]	263	375	0.39	8e-68	0.88	6:34,885,300-34,894,200 bp
2862	gi|126632636|CAM56368.1	cytoplasmic linker associated protein 2 [Danio rerio]	1080	1080	0.77	0	0.92
2861	gi|18858881|NP_571665.1	invariant chain-like protein 1 [Danio rerio]	214	214	0.25	5e-53	0.55	14:3,120,900-3,138,100 bp
2861	gi|66911291|AAH96962.1	Arrestin domain containing 1a [Danio rerio]	382	448	0.44	2e-103	0.71
2861	gi|218563680|NP_001038884.2	acyl-CoA synthetase family member 2, mitochondrial precursor [Danio rerio]	966	966	0.64	0	0.77	12:28,063K-28,114K bp
2861	gi|292624213|XP_002665608.1	PREDICTED: hypothetical protein LOC326281 [Danio rerio]	125	125	0.1	5e-26	0.89	19:22,296K-22,319,300 bp
2860	gi|292623005|XP_694764.3	PREDICTED: erythroid differentiation-related factor 1-like [Danio rerio]	1049	1129	0.81	0	0.81	17:8,595K-8,642K bp
2859	gi|56384962|AAV85946.1	serine-rich repeat protein 2 [Streptococcus agalactiae]	93.2	178	0.32	2e-16	0.21
2859	gi|315075308|NP_001186667.1	topoisomerase (DNA) II binding protein 1 [Danio rerio]	796	1512	0.96	0	0.8	24:9,493K-9,541K bp
2859	gi|62955535|NP_001017781.1	rho GTPase-activating protein 1 [Danio rerio]	146	178	0.11	1e-35	0.8	7:40,151,500-40,178,400 bp
2858	gi|192451513|NP_001122154.1	kelch repeat and BTB (POZ) domain containing 5 [Danio rerio]	512	980	0.65	0	0.83
2857	gi|169154707|CAQ14531.1	polo-like kinase 3 (Drosophila) [Danio rerio]	1041	1041	0.72	0	0.8
2856	gi|171846373|AAI61621.1	Si:ch211-204a13.4 protein [Danio rerio]	649	1203	0.58	0	0.97
2854	gi|123226059|CAM16776.1	novel protein similar to vertebrate barren homolog (Drosophila) (BRRN1) [Danio rerio]	991	991	0.78	0	0.78
2854	gi|94732759|CAK10981.1	putative pyruvate dehydrogenase phosphatase isoenzyme 2 [Danio rerio]	607	801	0.57	0	0.87
2854	gi|187607660|NP_001120314.1	hypothetical protein LOC100145376 [Xenopus (Silurana) tropicalis]	1095	1095	0.69	0	0.89
2853	gi|185132356|NP_001117876.1	complement receptor-like [Oncorhynchus mykiss]	189	189	0.24	2e-45	0.42
2853	gi|41055088|NP_956900.1	E3 UFM1-protein ligase 1 [Danio rerio]	577	929	0.79	5e-162	0.73
2853	gi|41054237|NP_956087.1	DAZ-associated protein 2 [Danio rerio]	164	164	0.19	7e-38	0.74
2851	gi|66472496|NP_001018461.1	G2 and S phase-expressed protein 1 [Danio rerio]	603	603	0.82	6e-170	0.54
2851	gi|41054814|NP_956644.1	ERO1-like protein alpha precursor [Danio rerio]	642	642	0.42	0	0.77
2851	gi|41055528|NP_957221.1	phosphatidylinositol-binding clathrin assembly protein [Danio rerio]	551	927	0.63	0	0.95
2850	gi|158513789|A5WW21.1	novel protein [Danio rerio]	913	913	0.74	0	0.73
2850	gi|56799381|NP_998617.2	solute carrier family 13 member 2 [Danio rerio]	797	797	0.59	0	0.79
2850	gi|10946521|AAG23867.1	alpha-B crystallin [Clarias batrachus]	263	263	0.18	9e-68	0.83
2849	gi|257124032|ACV41808.1	interferon gamma receptor 1-1 [Carassius auratus]	140	140	0.39	1e-30	0.31
2849	gi|116284161|AAI24204.1	Zgc:152985 [Danio rerio]	288	341	0.38	2e-84	0.74
2847	gi|326673940|XP_001921532.3	PREDICTED: complement factor B [Danio rerio]	426	1015	0.84	0	0.66
2847	gi|115495503|NP_001070024.1	solute carrier family 35, member F2 [Danio rerio]	191	412	0.3	3e-91	0.8
2846	gi|308321343|ADO27823.1	natterin-like protein [Ictalurus furcatus]	434	434	0.33	5e-119	0.71
2845	gi|41053866|NP_956531.1	nucleolar protein 10 [Danio rerio]	799	799	0.7	0	0.69	17:52,204K-52,252K bp
2845	gi|130487120|NP_001076318.1	DNA replication licensing factor MCM6 [Danio rerio]	976	1383	0.88	0	0.92	6:12,877,900-12,899,500 bp
2845	gi|317419717|CBN81753.1	Cullin-2 [Dicentrarchus labrax]	1451	1451	0.8	0	0.96
2843	gi|117606197|NP_001071066.1	amiloride-sensitive amine oxidase [Danio rerio]	1329	1329	0.77	0	0.85	24:41,573,200-41,583,400 bp
2842	gi|22265722|CAD12386.1	MHC class I antigen [Labeobarbus intermedius]	394	455	0.32	4e-107	0.65
2842	gi|320118905|NP_956979.2	nucleoporin 98 [Danio rerio]	899	899	0.62	0	0.79	21:39,186K-39,241K bp
2842	gi|186288308|NP_932336.3	transketolase-like protein 2 [Danio rerio]	1025	1025	0.7	0	0.86	23:20,400,300-20,416,400 bp
2842	gi|224589094|NP_001139161.1	ATP-binding cassette sub-family A member 1 [Danio rerio]	503	636	0.31	5e-140	0.9	1:53,050K-53,131K bp
2841	gi|115313271|AAI24298.1	Zgc:153274 [Danio rerio]	749	872	0.62	0	0.86
2841	gi|189536638|XP_692410.3	PREDICTED: glycyl-tRNA synthetase [Danio rerio]	1337	1337	0.79	0	0.92	24:21,142K-21,166,100 bp
2841	gi|308322007|ADO28141.1	microtubule-associated proteins 1a/1b light chain 3b [Ictalurus furcatus]	235	235	0.13	3e-59	0.96
2840	gi|56207646|CAI21151.1	novel protein similar to vertebrate muscle derived protein (MDP77) [Danio rerio]	556	613	0.63	6e-156	0.71
2840	gi|161611380|AAI55573.1	WD repeat domain 43 [Danio rerio]	795	795	0.58	0	0.79
2840	gi|209155786|ACI34125.1	ADP-ribosylation factor 6 [Salmo salar]	361	361	0.17	5e-97	1
2838	gi|148223089|NP_001082822.1	phosphatidylinositol-4-phosphate 5-kinase, type I, alpha, b [Danio rerio]	953	953	0.59	0	0.84	16:11,316K-11,357K bp
2838	gi|169403986|NP_001108595.1	pericentriolar material 1 protein [Danio rerio]	327	1063	0.98	0	0.88	1:15,359K-15,400K bp
2837	gi|220678216|CAX14755.1	WD repeat domain 8 [Danio rerio]	808	808	0.48	0	0.84
2837	gi|42415511|NP_963875.1	general transcription factor IIH subunit 2 [Danio rerio]	452	731	0.42	0	0.91	5:27,864,100-27,879,100 bp
2837	gi|50539734|NP_001002333.1	syntaxin 5 [Danio rerio]	512	512	0.32	1e-142	0.93	14:8,562,500-8,587,900 bp
2836	gi|41053768|NP_956550.1	solute carrier family 25, member 32a [Danio rerio]	508	508	0.31	2e-141	0.86	19:13,555,700-13,590,600 bp
2836	gi|220679211|CAX13887.1	conserved helix-loop-helix ubiquitous kinase [Danio rerio]	1271	1271	0.81	0	0.88
2836	gi|41054207|NP_956101.1	nuclear protein localization protein 4 homolog [Danio rerio]	1133	1133	0.67	0	0.9	12:37,680,600-37,706,900 bp
2835	gi|130498743|NP_001076407.1	hypothetical protein LOC100000125 [Danio rerio]	193	256	0.38	1e-46	0.55	19:43,581,100-43,602,400 bp
2834	gi|68448511|NP_001020355.1	dnaJ homolog subfamily B member 9 [Danio rerio]	253	253	0.22	2e-64	0.6	25:20,752,600-20,760,400 bp
2834	gi|184186131|NP_001116987.1	nuclear receptor-interacting protein 2 [Danio rerio]	197	197	0.17	1e-47	0.6	4:16,636K-16,704K bp
2834	gi|326664630|XP_003197854.1	PREDICTED: meprin A subunit beta [Danio rerio]	733	1007	0.73	0	0.78	2:302,900-317,500 bp
2833	gi|56090150|NP_001007766.1	NADH-ubiquinone oxidoreductase 75 kDa subunit, mitochondrial [Danio rerio]	1330	1330	0.79	0	0.89	6:13,113,300-13,145,100 bp
2833	gi|229335612|NP_001108153.2	cleavage and polyadenylation specificity factor subunit 1 [Danio rerio]	1637	1637	0.94	0	0.91	19:12,514K-12,580K bp
2832	gi|292627733|XP_002666729.1	PREDICTED: ATP-dependent zinc metalloprotease YME1L1-like isoform 1 [Danio rerio]	656	850	0.56	0	0.88	24:33,727,700-33,756,200 bp
2831	gi|41053451|NP_956609.1	insulin receptor substrate 2 [Danio rerio]	816	816	0.88	0	0.65	1:28,140,100-28,161,100 bp
2831	gi|326676842|XP_700317.5	PREDICTED: nuclear pore complex protein Nup153 [Danio rerio]	199	269	0.43	3e-48	0.69	19:47,862K-47,912K bp
2831	gi|158254161|AAI54224.1	Phf23b protein [Danio rerio]	335	389	0.35	9e-99	0.85
2831	gi|18390323|NP_080973.1	ras-related protein Rab-14 [Mus musculus]	435	435	0.23	2e-119	0.99	2:35,020K-35,061K bp
2830	gi|291221631|XP_002730823.1	PREDICTED: Gap-Pol polyprotein-like [Saccoglossus kowalevskii]	145	336	0.47	4e-69	0.52
2829	gi|326672409|XP_001341280.2	PREDICTED: synaptopodin 2-like b [Danio rerio]	554	903	0.81	3e-155	0.75	12:27,978,900-28,003,800 bp
2828	gi|292609374|XP_694356.4	PREDICTED: hypothetical protein LOC565999 [Danio rerio]	251	305	0.34	3e-64	0.75	1:680,500-715,600 bp
2828	gi|67459935|NP_001019983.1	beclin 1-associated autophagy-related key regulator [Danio rerio]	602	774	0.5	0	0.94	17:10,607,100-10,629,800 bp
2827	gi|292623076|XP_694069.4	PREDICTED: hypothetical LOC565707 [Danio rerio]	104	104	0.16	7e-20	0.52	17:15,233,300-15,254,300 bp
2827	gi|77403696|BAE46430.1	reverse transcriptase [Danio rerio]	215	378	0.46	3e-53	0.56
2827	gi|220678191|CAX13082.1	regulator of chromosome condensation (RCC1) and BTB (POZ) domain containing protein 1 [Danio rerio]	665	744	0.37	0	0.94
2826	gi|134026284|AAI34846.1	Mitogen-activated protein kinase kinase kinase 7 interacting protein 3 like [Danio rerio]	383	720	0.63	0	0.78
2826	gi|169146056|CAQ14649.1	novel protein similar to human and mouse SKB1 homolog (S. pombe) [Danio rerio]	1242	1242	0.7	0	0.93
2826	gi|239049989|NP_001155072.1	plexin-B2 [Danio rerio]	579	1169	0.99	6e-177	0.94	4:13,512K-13,557K bp
2825	gi|123431636|XP_001308251.1	flocculin [Trichomonas vaginalis G3]	116	854	0.51	2e-23	0.24
2824	gi|47220859|CAG00066.1	unnamed protein product [Tetraodon nigroviridis]	181	714	0.61	1e-42	0.28
2824	gi|133778690|AAI34219.1	Rbm35a protein [Danio rerio]	277	277	0.21	6e-72	0.75
2824	gi|62288909|Q6TNR1.1	rhophilin, Rho GTPase binding protein 2 [Danio rerio]	859	1036	0.73	0	0.79
2824	gi|290543478|NP_001166425.1	guanine nucleotide-binding protein G(i) subunit alpha-2 [Cavia porcellus] >gi|1730227|sp|P38402.3|GNAI2_CAVPO RecName: Full=Guanine nucleotide-binding protein G(i) subunit alpha-2; AltName: Full=Adenylate cyclase-inhibiting G alpha protein >gi|2160417|dbj|BAA04765.1| Gi2 protein alpha-subunit [Cavia porcellus]	574	574	0.38	3e-161	0.88
2823	gi|189533893|XP_691411.3	PREDICTED: helicase, POLQ-like [Danio rerio]	680	1182	0.94	0	0.78	21:18,143,800-18,164,700 bp
2823	gi|41054525|NP_955916.1	anaphase-promoting complex subunit 5 [Danio rerio]	738	1199	0.82	0	0.87	8:42,135,600-42,158,800 bp
2823		NSS
2822	gi|2828805|AAC00211.1	thyrotroph embryonic factor beta [Danio rerio]	372	372	0.31	2e-100	0.71
2822	gi|18859401|NP_571412.1	SRY-box containing gene 11b [Danio rerio]	200	382	0.37	9e-49	0.94	20:30,058,210-30,061,530 bp
2821	gi|317419335|CBN81372.1	Uncharacterized protein [Dicentrarchus labrax]	114	114	0.32	9e-23	0.28
2821	gi|47551341|NP_999985.1	adenylosuccinate synthetase isozyme 1 [Danio rerio]	609	820	0.51	0	0.93	17:946K-986K bp
2820	gi|47216382|CAG02440.1	unnamed protein product [Tetraodon nigroviridis]	725	725	0.28	0	0.81
2820	gi|146324986|Q7SXR3.2	RecName: Full=Macrophage erythroblast attacher	711	711	0.44	0	0.95
2819	gi|41393081|NP_958866.1	integral membrane protein 1 [Danio rerio]	1399	1399	0.8	0	0.98	10:40,558K-40,610K bp
2818	gi|313184298|CBL94163.1	putative RNA-directed DNA polymerase (Reverse transcriptase) [Malus x domestica]	140	352	0.35	4e-75	0.61
2818	gi|47550767|NP_999909.1	hypothetical protein LOC406563 [Danio rerio]	398	467	0.39	3e-122	0.73	19:49,763K-49,774,700 bp
2818	gi|143585955|Q08BR4.2	RecName: Full=Histone-lysine N-methyltransferase SETDB1-B; AltName: Full=SET domain bifurcated 1B	682	1173	0.86	0	0.81
2816	gi|326680896|XP_003201658.1	PREDICTED: NACHT, LRR and PYD domains-containing protein 3 [Danio rerio]	555	865	0.92	0	0.58	1:58,989,500-58,996,500 bp
2816	gi|225715366|ACO13529.1	Annexin A3 [Esox lucius]	464	464	0.35	3e-128	0.75
2816	gi|46329850|AAH68329.1	Gyg1 protein [Danio rerio]	526	526	0.35	1e-146	0.77
2816	gi|291190228|NP_001167212.1	DNA replication licensing factor MCM4 [Salmo salar]	1498	1498	0.94	0	0.88
2815	gi|315013546|NP_001186654.1	heterochromatin protein 1-binding protein 3 [Danio rerio]	397	397	0.4	6e-108	0.68	11:38,776K-38,797,200 bp
2815	gi|292628138|XP_001332828.3	PREDICTED: phosphatidylcholine-sterol acyltransferase-like [Danio rerio]	734	734	0.46	0	0.82	25:5,054,300-5,068,600 bp
2814	gi|255003795|NP_001157270.1	isoleucyl-tRNA synthetase, mitochondrial [Danio rerio]	1537	1599	0.99	0	0.81	17:25,429,800-25,450K bp
2813	gi|217035088|NP_001136035.1	lipase maturation factor 2 [Danio rerio]	708	708	0.79	0	0.59	4:8,547,300-8,577,700 bp
2813	gi|326677560|XP_002665911.2	PREDICTED: kelch-like protein diablo-like [Danio rerio]	377	470	0.31	7e-102	0.61	21:5,171,300-5,192K bp
2813		NSS
2812	gi|226874878|NP_001152878.1	TATA-binding protein-associated factor 172 [Danio rerio]	1454	1509	0.97	0	1	13:43,128K-43,190K bp
2811	gi|295792268|ADG29138.1	tropomyosin [Epinephelus coioides]	437	437	0.32	5e-120	0.97
2810	gi|311893353|NP_001185793.1	hypothetical protein LOC568697 [Danio rerio]	328	328	0.22	2e-87	0.78
2808	gi|326674995|XP_690863.4	PREDICTED: protein TBRG4 [Danio rerio]	612	612	0.7	1e-172	0.51	16:29,886K-29,908,400 bp
2808	gi|169646833|NP_001112372.1	cysteinyl-tRNA synthetase, cytoplasmic [Danio rerio]	1274	1274	0.81	0	0.88	7:33,126K-33,170K bp
2807	gi|41054485|NP_955940.1	integral membrane protein 2B [Danio rerio]	418	418	0.3	2e-114	0.75	6:9,924,800-9,938,900 bp
2807	gi|66472258|NP_001018589.1	prolyl endopeptidase [Danio rerio]	1356	1356	0.77	0	0.89	20:48,704,200-48,734,600 bp
2807	gi|189537634|XP_694117.3	PREDICTED: WASH complex subunit 7-like [Danio rerio]	920	1145	0.66	0	0.94	25:29,576K-29,642K bp
2805	gi|189531100|XP_692000.3	PREDICTED: type II inositol-1,4,5-trisphosphate 5-phosphatase-like, partial [Danio rerio]	993	993	0.68	0	0.77	16:5,066K-5,116K bp
2805	gi|220941658|CAQ15646.2	novel protein similar to vertebrate protein disulfide isomerase family A, member 5 (PDIA5) [Danio rerio]	974	974	0.58	0	0.89
2805	gi|224613264|ACN60211.1	Myosin-9 [Salmo salar]	486	550	0.39	1e-134	0.9
2804	gi|54400580|NP_001006039.1	SAM domain-containing protein SAMSN-1 [Danio rerio]	404	713	0.37	0	0.86	5:38,351,300-38,364,900 bp
2802	gi|300681019|A1L2G3.2	RecName: Full=Ubiquitin carboxyl-terminal hydrolase BAP1; AltName: Full=BRCA1-associated protein 1	600	1028	0.76	5e-169	0.81
2801	gi|302129716|NP_001013328.2	regulator of telomere elongation helicase 1 [Danio rerio]	1451	1451	0.91	0	0.84	11:12,864K-12,923K bp
2800	gi|317757786|NP_001188036.1	translation initiation factor eif-2b subunit alpha [Ictalurus punctatus]	559	559	0.33	1e-156	0.94
2798	gi|41054315|NP_956040.1	chromobox protein homolog 1 [Danio rerio]	243	243	0.2	2e-61	0.8	3:24,350,300-24,364,200 bp
2798	gi|326667668|XP_003198651.1	PREDICTED: DNA topoisomerase 3-beta-1 [Danio rerio]	1580	1580	0.9	0	0.91	5:14,412K-14,459K bp
2797	gi|169646705|NP_957217.2	very low-density lipoprotein receptor [Danio rerio]	1125	1441	0.73	0	0.85	10:15,277K-15,340K bp
2797	gi|41056089|NP_956379.1	monocarboxylate transporter 1 [Danio rerio]	504	622	0.5	3e-140	0.88	8:27,772K-27,819K bp
2796	gi|125821330|XP_001341867.1	PREDICTED: acetylcholine receptor subunit beta [Danio rerio]	794	794	0.53	0	0.83	7:23,707K-23,748K bp
2795	gi|4126591|BAA36620.1	complement C3-H2 [Cyprinus carpio]	848	848	0.97	0	0.51
2795	gi|326676513|XP_690165.4	PREDICTED: intermediate filament family orphan 1 [Danio rerio]	263	473	0.35	6e-124	0.83	19:10,102,200-10,128,300 bp
2795	gi|49619015|AAT68092.1	GTP binding protein NGB [Danio rerio]	1032	1032	0.72	0	0.9
2794	gi|1655849|AAB41402.1	neuronal myosin light chain kinase 1 [Carassius auratus]	1089	2103	0.88	0	0.89
2794	gi|94732200|CAK03943.1	dead eye [Danio rerio]	1158	1471	0.89	0	0.95
2794	gi|18859437|NP_571833.1	erythrocyte band 7 integral membrane protein [Danio rerio]	272	442	0.3	8e-115	0.97	21:16,050,700-16,084,500 bp
2792	gi|321400067|NP_001189455.1	aarF domain containing kinase 5 [Danio rerio]	914	914	0.64	0	0.76	19:12,474K-12,520K bp
2792	gi|50540434|NP_001002683.1	dipeptidyl peptidase 3 [Danio rerio]	1274	1274	0.79	0	0.86	21:26,733,300-26,750,800 bp
2791	gi|113195552|NP_001037776.1	gamma-taxilin [Danio rerio]	598	598	0.49	1e-168	0.83	11:12,840,800-12,862,100 bp
2790	gi|14486363|AAK61395.1	CRSP70 [Danio rerio]	391	391	0.63	3e-106	0.41
2790	gi|225543522|NP_001036152.3	O-linked-mannose beta-1,2-N-acetylglucosaminyltransferase 1 [Danio rerio]	975	1532	0.52	0	0.95	6:32,772,100-32,795,800 bp
2788	gi|68438091|XP_686626.1	PREDICTED: transmembrane anterior posterior transformation protein 1-like [Danio rerio]	423	423	0.32	7e-116	0.76	14:49,564K-49,617K bp
2788	gi|47227454|CAG04602.1	unnamed protein product [Tetraodon nigroviridis]	212	212	0.14	3e-52	0.88
2788		NSS
2787	gi|213514082|NP_001133622.1	Bifunctional purine biosynthesis protein PURH [Salmo salar]	1046	1046	0.66	0	0.89
2786	gi|50540452|NP_001002694.1	lysosomal Pro-X carboxypeptidase [Danio rerio]	746	746	0.5	0	0.77	15:10,328K-10,435K bp
2786		NSS
2784	gi|291190172|NP_001167198.1	gamma-glutamyltransferase 5 [Salmo salar]	384	589	0.56	4e-152	0.61
2784	gi|190338470|AAI63598.1	Fancd2 protein [Danio rerio]	1133	1133	0.87	0	0.75
2784	gi|46195759|NP_571000.1	KH domain containing, RNA binding, signal transduction associated 1a [Danio rerio]	98.6	140	0.09	5e-18	0.75	13:45,634K-45,642,800 bp
2784	gi|148677820|EDL09767.1	casein kinase 1, alpha 1, isoform CRA_e [Mus musculus]	592	592	0.37	8e-167	0.99
2783	gi|115497592|NP_001070063.1	Josephin-1 [Danio rerio]	388	388	0.24	2e-105	0.89	12:19,923K-20,019K bp
2782	gi|148725435|CAN88457.1	synovial apoptosis inhibitor 1, synoviolin [Danio rerio]	642	718	0.43	0	0.98
2781	gi|292624775|XP_690395.4	PREDICTED: thrombospondin-1 [Danio rerio]	1296	1360	0.75	0	1	20:29,061,800-29,079,400 bp
2780	gi|113676580|NP_001038220.1	hypothetical protein LOC336888 [Danio rerio]	224	224	0.27	6e-56	0.66	20:28,909K-28,963K bp
2779	gi|317420151|CBN82187.1	Uncharacterized protein [Dicentrarchus labrax]	182	182	0.68	2e-43	0.27
2778	gi|118083774|XP_001231536.1	PREDICTED: similar to Ac1147 [Gallus gallus]	225	225	0.16	3e-56	0.78
2778		NSS
2777	gi|213512967|NP_001133246.1	Epidermis-type lipoxygenase 3 [Salmo salar]	345	550	0.61	6e-147	0.49
2777	gi|116267935|NP_001070739.1	hypothetical protein LOC768125 [Danio rerio]	209	352	0.32	2e-51	0.63	5:38,265,800-38,276,200 bp
2777	gi|224079514|XP_002194070.1	PREDICTED: lysyl hydroxylase [Taeniopygia guttata]	644	1079	0.76	0	0.72
2777	gi|162287095|NP_001004108.2	BSD domain-containing protein 1 isoform 1 [Danio rerio]	518	518	0.44	3e-144	0.72	13:46,545,100-46,570K bp
2777	gi|116004501|NP_001070611.1	5'-nucleotidase domain-containing protein 2 [Danio rerio]	1061	1061	0.68	0	0.85	8:24,489,900-24,511,900 bp
2776	gi|49402291|NP_956398.1	heterogeneous nuclear ribonucleoprotein A1 [Danio rerio]	335	335	0.22	2e-89	0.8	23:36,357,700-36,361,500 bp
2776	gi|73917754|Q6IQ73.1	RecName: Full=Charged multivesicular body protein 4c; AltName: Full=Chromatin-modifying protein 4c; Short=CHMP4c >gb|AAH71537.1| Chromatin modifying protein 4B [Danio rerio]	214	214	0.15	8e-53	0.93
2775	gi|194431459|ZP_03063751.1	putative membrane protein [Shigella dysenteriae 1012]	41.9	41.9	0.02	1.3	0.57
2775	gi|113678678|NP_001038419.1	kinesin family member C1-like [Danio rerio]	791	872	0.72	0	0.78
2774	gi|47086997|NP_998512.1	NEDD4 family-interacting protein 2 [Danio rerio]	285	285	0.26	4e-74	0.82	1:4,239K-4,289K bp
2774	gi|115529383|NP_001070219.1	hypothetical protein LOC767784 [Danio rerio]	341	661	0.39	8e-174	0.86	16:57,917,600-57,947,800 bp
2774	gi|41152392|NP_956296.1	mitochondrial import receptor subunit TOM70 [Danio rerio]	944	944	0.58	0	0.92	6:28,657,900-28,677,400 bp
2773	gi|168335583|ZP_02693643.1	hypothetical protein Epulo_10867 [Epulopiscium sp. 'N.t. morphotype B']	58.2	1027	0.13	3e-10	0.64
2773	gi|61651750|NP_001013318.1	hypothetical protein LOC503706 [Danio rerio]	642	642	0.8	0	0.51	1:7,614,300-7,631K bp
2773	gi|47085751|NP_998183.1	katanin p80 WD40-containing subunit B1 [Danio rerio]	572	1047	0.75	0	0.8	7:53,598K-53,756K bp
2773	gi|317418978|CBN81016.1	DNA topoisomerase 1 [Dicentrarchus labrax]	987	1049	0.66	0	0.88
2773	gi|47086137|NP_998116.1	neurofibromin 2b (merlin) [Danio rerio]	690	858	0.65	0	0.95	21:25,179,500-25,198,300 bp
2773	gi|56119012|NP_001007887.1	AP-1 complex subunit mu-1 [Gallus gallus]	825	825	0.45	0	0.98
2772	gi|169153899|CAQ13753.1	novel protein similar to vertebrate polymerase (DNA directed) kappa (POLK) [Danio rerio]	368	503	0.6	2e-99	0.58
2772	gi|213512516|NP_001134098.1	Type-1 angiotensin II receptor-associated protein-like [Salmo salar]	238	238	0.17	5e-60	0.75
2772	gi|56693381|NP_001008654.1	transmembrane protein 180 [Danio rerio]	808	808	0.56	0	0.82	12:35,388,500-35,412,100 bp
2771	gi|348506382|XP_003440738.1	PREDICTED: breast cancer metastasis-suppressor 1-like protein-A-like [Oreochromis niloticus]	579	933	0.35	0	0.87
2771	gi|326667988|XP_002662116.2	PREDICTED: KN motif and ankyrin repeat domain-containing protein 1 [Danio rerio]	1120	1120	0.87	0	0.74	5:46,453K-46,571K bp
2769	gi|47208991|CAF95495.1	unnamed protein product [Tetraodon nigroviridis]	647	647	0.67	0	0.57
2767	gi|169154900|CAQ15413.1	novel protein similar to vertebrate kinesin family member 2C (KIF2C) [Danio rerio]	880	880	0.78	0	0.7
2765	gi|326676470|XP_003200586.1	PREDICTED: histone-lysine N-methyltransferase SETDB1-A [Danio rerio]	238	357	0.37	4e-60	0.69	19:9,730K-9,771K bp
2765	gi|55925379|NP_001007446.1	phytanoyl-CoA dioxygenase domain-containing protein 1 [Danio rerio]	353	539	0.32	8e-95	0.83	21:4,765,600-4,785K bp
2765	gi|189535920|XP_001922206.1	PREDICTED: filamin-A [Danio rerio]	610	2129	0.38	3e-172	0.95	23:20,041K-20,104K bp
2764	gi|348534851|XP_003454915.1	PREDICTED: CCR4-NOT transcription complex subunit 10-like [Oreochromis niloticus]	1112	1981	0.8	0	0.87
2762	gi|302318937|NP_001074075.2	pantothenate kinase 2, mitochondrial [Danio rerio]	605	605	0.42	1e-170	0.89	13:15,168,100-15,183,400 bp
2761	gi|47086191|NP_998087.1	OTU domain-containing protein 3 [Danio rerio]	431	431	0.39	4e-118	0.73	23:39,755,400-39,774,100 bp
2760	gi|282721022|NP_001164210.1	MAX-interacting protein [Danio rerio]	235	456	0.9	7e-119	0.64	17:10,012,400-10,032,400 bp
2760	gi|68448495|NP_001020335.1	inter-alpha (globulin) inhibitor H4 [Danio rerio]	699	699	0.65	0	0.65
2759	gi|50540428|NP_001002680.1	52 kDa repressor of the inhibitor of the protein kinase [Danio rerio]	964	1208	0.82	0	0.99	15:18,860,900-18,871,600 bp
2759	gi|9845511|NP_008839.2	ras-related C3 botulinum toxin substrate 1 isoform Rac1 [Homo sapiens] >gi|27806443|ref|NP_776588.1| ras-related C3 botulinum toxin substrate 1 precursor [Bos taurus] >gi|45384330|ref|NP_990348.1| ras-related C3 botulinum toxin substrate 1 [Gallus gallus] >gi|45592934|ref|NP_033033.1| ras-related C3 botulinum toxin substrate 1 precursor [Mus musculus] >gi|52345584|ref|NP_001004840.1| ras-related …	646	646	0.22	0	1
2757	gi|351725964|NP_001107944.2	uncharacterized protein LOC100001353 [Danio rerio]	650	1167	0.68	0	0.69
2757	gi|326669534|XP_690559.3	PREDICTED: transcriptional repressor NF-X1-like [Danio rerio]	970	1736	0.89	0	0.79	7:44,218,600-44,243,700 bp
2757	gi|326675934|XP_002667793.2	PREDICTED: NAD(P) transhydrogenase, mitochondrial-like [Danio rerio]	1142	1142	0.82	0	0.86	18:4,866,100-4,899,500 bp
2757		NSS
2756	gi|318037216|NP_001187278.1	upstream transcription factor 1 [Ictalurus punctatus]	403	403	0.32	7e-110	0.71
2756	gi|61806564|NP_001013515.1	guanine nucleotide-binding protein G(I)/G(S)/G(T) subunit beta-2 [Danio rerio] >gb|AAH91666.1| Guanine nucleotide binding protein (G protein), beta polypeptide 2 [Danio rerio] >emb|CAM13239.1| novel protein similar to vertebrate guanine nucleotide binding protein (G protein), beta polypeptide 2 (GNB2) (zgc:113357) [Danio rerio] >gb|AAI64377.1| Gnb2 protein [Danio rerio]	661	661	0.36	0	0.96	5:39,860K-39,901K bp
2755	gi|185135447|NP_001117852.1	C1R/C1S subunit of Ca2+-dependent complex [Oncorhynchus mykiss] >emb|CAD58654.1| C1R/C1S subunit of Ca2+-dependent complex [Oncorhynchus mykiss]	795	795	0.76	0	0.57
2755		NSS
2753	gi|194332659|NP_001123819.1	mitogen-activated protein kinase kinase kinase kinase 3 [Xenopus (Silurana) tropicalis] >gb|AAI67626.1| LOC100170570 protein [Xenopus (Silurana) tropicalis]	519	790	0.61	0	0.78
2753	gi|326669773|XP_002663075.2	PREDICTED: receptor-type tyrosine-protein phosphatase delta, partial [Danio rerio]	717	1836	0.99	0	0.95	7:76,951K-77,027K bp
2752	gi|318068024|NP_001187257.1	tetraspanin 7 integral membrane protein [Ictalurus punctatus]	409	409	0.28	2e-111	0.84
2751	gi|45709043|AAH67558.1	Ranbp1 protein [Danio rerio]	310	310	0.21	8e-82	0.87
2750	gi|213510914|NP_001135387.1	RNA polymerase II-associated protein 3 [Salmo salar]	659	719	0.77	0	0.73
2750	gi|41054537|NP_955912.1	arachidonate 12-lipoxygenase, 12S-type [Danio rerio]	939	939	0.61	0	0.8	7:27,153,300-27,176,100 bp
2750	gi|24119224|NP_705949.1	protein spinster homolog 1 [Danio rerio]	783	783	0.56	0	0.81	3:15,057,400-15,082,100 bp
2750	gi|182892090|AAI65808.1	Abhd2a protein [Danio rerio]	80.9	80.9	0.04	1e-12	0.9
2750	gi|241982813|NP_001155958.1	proteasome-associated protein ECM29 homolog [Danio rerio]	880	1565	0.99	0	0.91	1:18,300K-18,346K bp
2749	gi|301129196|NP_001032447.2	pre-rRNA-processing protein TSR1 homolog [Danio rerio]	1224	1224	0.93	0	0.78	15:24,967,500-24,993,800 bp
2749	gi|326665341|XP_683016.5	PREDICTED: armadillo repeat-containing protein 6-like [Danio rerio]	762	762	0.52	0	0.83	2:56,920,700-56,948,100 bp
2748	gi|47218514|CAF98046.1	unnamed protein product [Tetraodon nigroviridis]	530	568	0.54	6e-148	0.5
2748	gi|302564197|NP_001082961.2	condensin-2 complex subunit G2 [Danio rerio]	955	1202	0.99	0	0.71	7:41,595,400-41,622,500 bp
2748	gi|47087277|NP_998666.1	calcium binding protein 39, like 1 [Danio rerio]	633	633	0.37	5e-179	0.94	14:32,347,600-32,360,500 bp
2747	gi|169158961|CAQ13490.1	novel protein (zgc:92416) [Danio rerio]	530	530	0.45	4e-148	0.65
2747	gi|326680321|XP_700635.5	PREDICTED: hypothetical protein LOC571902 [Danio rerio]	206	365	0.38	9e-92	0.71	25:27,526,700-27,541,800 bp
2747	gi|148725569|CAN88232.1	signal transducing adaptor molecule (SH3 domain and ITAM motif) 1 [Danio rerio] >emb|CAN88069.1| signal transducing adaptor molecule (SH3 domain and ITAM motif) 1 [Danio rerio]	363	590	0.39	3e-141	0.86
2747	gi|50539666|NP_001002298.1	ATPase asna1 [Danio rerio]	641	641	0.38	0	0.97	1:52,630,700-52,648,700 bp
2746	gi|348505811|XP_003440454.1	PREDICTED: LOW QUALITY PROTEIN: chromodomain-helicase-DNA-binding protein 2-like [Oreochromis niloticus]	467	1522	0.62	0	0.95
2745	gi|307200012|EFN80358.1	hypothetical protein EAI_14704 [Harpegnathos saltator]	90.7	282	0.12	3e-16	0.56
2745	gi|62122859|NP_001014355.1	selenophosphate synthetase 2 [Danio rerio]	484	484	0.82	4e-134	0.38	16:3,448,700-3,477,300 bp
2745	gi|94733078|CAK10700.1	novel protein [Danio rerio]	490	490	0.38	4e-136	0.78
2745	gi|223648504|ACN11010.1	Phospholipase A-2-activating protein [Salmo salar]	926	1312	0.88	0	0.82
2745	gi|62122859|NP_001014355.1	CUB domain-containing protein 1 precursor [Danio rerio]	411	411	0.79	4e-112	0.41	23:18,730,600-18,740,200 bp
2744	gi|326672945|XP_001338236.3	PREDICTED: hypothetical protein LOC100002463 [Danio rerio]	486	729	0.83	6e-135	0.7	13:11,760,200-11,777,200 bp
2744	gi|224074963|XP_002194607.1	PREDICTED: SEC14-like 1 (S. cerevisiae) [Taeniopygia guttata]	535	535	0.32	2e-149	0.91
2743	gi|292622958|XP_002665172.1	PREDICTED: uncharacterized protein C8orf74 homolog [Danio rerio]	233	233	0.27	2e-58	0.49	17:5,516,700-5,532,500 bp
2743	gi|321267489|NP_001189423.1	highly divergent homeobox [Danio rerio]	578	630	0.79	2e-162	0.55	14:6,213,600-6,237,600 bp
2743	gi|47230613|CAF99806.1	unnamed protein product [Tetraodon nigroviridis]	501	501	0.39	2e-139	0.75
2742	gi|113681034|NP_001038481.1	podocalyxin [Danio rerio]	203	203	0.29	1e-49	0.42	4:10,794,300-10,817,900 bp
2741	gi|291226328|XP_002733145.1	PREDICTED: RETRotransposon-like family member (retr-1)-like [Saccoglossus kowalevskii]	201	201	0.39	4e-49	0.34
2741	gi|125831442|XP_001339026.1	PREDICTED: hypothetical protein LOC798582 [Danio rerio]	102	181	0.23	2e-36	0.56	12:30,772,600-30,782,500 bp
2740	gi|113674674|NP_001038741.1	protein DEK [Danio rerio]	217	319	0.3	6e-54	0.71	16:43,678,900-43,698,100 bp
2740	gi|47086263|NP_998051.1	phosphoglucomutase-2 [Danio rerio]	1048	1048	0.69	0	0.81	1:17,518K-17,548,900 bp
2740	gi|50540270|NP_001002602.1	palmitoyltransferase ZDHHC7 [Danio rerio]	562	562	0.33	1e-157	0.92	18:4,447,500-4,468K bp
2739	gi|326929550|XP_003210925.1	PREDICTED: e1A-binding protein p400-like [Meleagris gallopavo]	832	889	0.97	0	0.55
2739	gi|189526746|XP_001921063.1	PREDICTED: putative ATP-dependent RNA helicase DHX57 [Danio rerio]	446	691	0.58	1e-122	0.77	13:7,680K-7,721K bp
2739	gi|319140225|NP_001187369.1	ubiquitin-like domain-containing ctd phosphatase 1 [Ictalurus punctatus] >gb|ADO28556.1| ubiquitin-like domain-containing ctd phosphatase 1 [Ictalurus punctatus]	556	556	0.35	5e-156	0.93
2739	gi|18858653|NP_571268.1	eyes absent homolog 1 [Danio rerio]	176	293	0.17	4e-70	0.98	24:13,818K-13,931K bp
2738	gi|168693605|NP_001108317.1	beta-hexosaminidase subunit beta [Danio rerio]	900	900	0.61	0	0.77	5:36,216,200-36,236,600 bp
2738	gi|31044489|NP_851847.1	60 kDa heat shock protein, mitochondrial [Danio rerio]	1014	1014	0.64	0	0.94	9:33,318,100-33,335,800 bp
2737	gi|169159001|CAQ14801.1	Fanconi anemia, complementation group C [Danio rerio]	393	584	0.62	3e-157	0.57
2737	gi|41055963|NP_956815.1	glutathione S-transferase theta-like [Danio rerio]	317	317	0.24	9e-84	0.66	5:10,953,100-10,965,100 bp
2737	gi|170671750|NP_001116257.1	upstream stimulatory factor 2 [Danio rerio]	473	473	0.36	9e-131	0.85	19:11,178,500-11,201,600 bp
2736	gi|148725806|CAK05105.2	novel protein similar to vertebrate asp (abnormal spindle)-like, microcephaly associated (Drosophila) (ASPM) [Danio rerio]	552	6286	0.99	0	0.69
2736	gi|347300253|NP_001002871.2	E3 ubiquitin-protein ligase TRIM33 [Danio rerio]	467	906	0.79	0	0.72	8:11,696K-11,756K bp
2736	gi|159155670|AAI54647.1	LOC558832 protein [Danio rerio]	374	374	0.27	3e-101	0.76
2735	gi|56693271|NP_001008600.1	hypothetical protein LOC494057 [Danio rerio]	388	519	0.38	2e-105	0.73	7:25,996,700-26,006,500 bp
2735	gi|48428666|Q90ZM2.3	RecName: Full=Protein transport protein Sec61 subunit alpha-like 1 >gb|AAH44351.1| Sec61 alpha like 1 [Danio rerio] >gb|AAH66715.1| Sec61 alpha like 1 [Danio rerio]	937	937	0.56	0	1
2735	gi|237681326|NP_001004513.1	gamma-tubulin complex component 3 [Danio rerio]	1141	1180	0.7	0	1	1:46,897K-46,952K bp
2733	gi|27882257|AAH44385.1	Cry4 protein [Danio rerio]	772	814	0.61	0	0.72
2733	gi|187608393|NP_001119862.1	xenotropic and polytropic retrovirus receptor 1 homolog [Danio rerio]	641	641	0.41	0	0.82	2:6,697K-6,769K bp
2733	gi|308321580|ADO27941.1	calcium channel flower-like protein [Ictalurus furcatus]	298	298	0.18	4e-78	0.89
2733	gi|41054445|NP_955966.1	serine/threonine-protein kinase 3 [Danio rerio]	890	890	0.55	0	0.95	19:34,181,100-34,197,200 bp
2732	gi|125806140|XP_692110.2	PREDICTED: zinc finger protein 600 [Danio rerio]	442	976	0.74	1e-121	0.62	2:32,543,100-32,553,300 bp
2732	gi|207028289|NP_001128702.1	LIM domain 7 protein [Xenopus laevis]	523	560	0.85	4e-150	0.68
2732	gi|50539972|NP_001002456.1	histone-lysine N-methyltransferase SETD7 [Danio rerio]	633	633	0.41	4e-179	0.84	14:49,133,300-49,150,300 bp
2730	gi|189040075|B0UXH6.1	RecName: Full=Ras-specific guanine nucleotide-releasing factor RalGPS1; AltName: Full=Ral GEF with PH domain and SH3-binding motif 1; AltName: Full=RalA exchange factor RalGPS1 >emb|CAQ14410.1| novel protein similar to vertebrate Ral GEF with PH domain and SH3 binding motif 1 (RALGPS1, zgc:165535) [Danio rerio] >emb|CAQ14617.1| novel protein similar to vertebrate Ral GEF with PH domain and SH3 bi…	848	848	0.55	0	0.9
2729	gi|118404484|NP_001072687.1	hypothetical protein LOC780144 [Xenopus (Silurana) tropicalis]	572	572	0.46	1e-160	0.71
2729	gi|37813125|AAR04345.1	phosphatase and tensin-like protein A long splice variant [Danio rerio]	732	732	0.54	0	0.84
2729		NSS
2728	gi|220677982|CAX14762.1	ADP-ribosylation factor-like 6 interacting protein 2 [Danio rerio]	995	995	0.67	0	0.83
2728	gi|147904182|NP_001082886.1	phosphofructokinase, muscle b [Danio rerio]	1232	1583	0.86	0	0.92	6:39,667,400-39,699K bp
2726	gi|326666026|XP_003198174.1	PREDICTED: uncharacterized protein C17orf104-like [Danio rerio]	284	335	0.75	5e-74	0.57	3:31,743,600-31,757,800 bp
2726	gi|160333557|NP_001103993.1	preimplantation protein 4-like [Danio rerio]	1045	1045	0.72	0	0.82	20:45,867K-45,917K bp
2725	gi|185133417|NP_001117024.1	interleukin 1 receptor accessory protein [Salmo salar]	332	477	0.61	1e-118	0.56
2725	gi|51571921|NP_001003995.1	phosphorylated adapter RNA export protein [Danio rerio]	426	426	0.44	1e-116	0.67	10:16,057,200-16,064,500 bp
2725	gi|71834552|NP_001025377.1	anoctamin-10 [Danio rerio]	447	1031	0.68	0	0.88	16:9,191K-9,356K bp
2725	gi|55962455|CAI11479.1	novel protein similar to X. laevis transcription initiation factor IIF, alpha subunit (RAP74) [Danio rerio]	335	576	0.56	2e-89	0.93
2724	gi|189442218|AAI67433.1	LOC553381 protein [Danio rerio]	211	3904	0.43	7e-52	0.59	16:11,945,300-11,958,500 bp
2724	gi|326672781|XP_001921590.3	PREDICTED: e3 ubiquitin-protein ligase UBR2 [Danio rerio]	711	1061	0.71	0	0.84	13:2,945K-3,022K bp
2724	gi|318054654|NP_001187295.1	nipsnap-like 2 [Ictalurus punctatus]	523	523	0.31	6e-146	0.86
2724	gi|291406977|XP_002719817.1	PREDICTED: MAP kinase-activated protein kinase 5 [Oryctolagus cuniculus]	611	685	0.41	0	0.91	21:7,789K-7,841K bp
2724	gi|189523366|XP_685598.3	PREDICTED: ras-associated and pleckstrin homology domains-containing protein 1 [Danio rerio]	468	561	0.73	1e-150	0.91	9:14,084K-14,155K bp
2724	gi|41152032|NP_958452.1	coronin, actin binding protein, 1Ca [Danio rerio]	638	936	0.54	0	0.94	5:22,091K-22,212K bp
2722	gi|238879269|EEQ42907.1	conserved hypothetical protein [Candida albicans WO-1]	43.7	43.7	0.02	0.37	0.6
2721	gi|192453572|NP_001122165.1	TatD DNase domain containing 2 [Danio rerio]	634	634	0.85	2e-179	0.5	6:40,369,800-40,381,400 bp
2721	gi|38708009|NP_944604.1	BAI1-associated protein 2-like 1 [Danio rerio]	709	709	0.55	0	0.77	12:18,867,900-18,894,600 bp
2721	gi|116267933|NP_001070738.1	integrator complex subunit 9 [Danio rerio]	1238	1238	0.73	0	0.92	20:50,203K-50,244K bp
2720	gi|292618135|XP_002663564.1	PREDICTED: protein phosphatase 1 regulatory subunit 3C-B [Danio rerio]	150	150	0.2	2e-33	0.46	8:54,720,900-54,725,100 bp
2720	gi|160333632|NP_001103887.1	serine/threonine-protein kinase tousled-like 2 [Danio rerio]	1136	1136	0.76	0	0.85	3:19,569K-19,609K bp
2720	gi|56744251|NP_570987.1	catalase [Danio rerio]	992	992	0.6	0	0.88	25:7,800,700-7,813K bp
2720	gi|52218996|NP_001004575.1	phosphofructokinase, muscle a [Danio rerio]	1416	1416	0.9	0	0.89	23:27,792,200-27,814,500 bp
2720	gi|326677544|XP_701125.5	PREDICTED: dymeclin-like, partial [Danio rerio]	874	1033	0.69	0	0.95	21:3,712K-3,882K bp
2719	gi|57768826|NP_001003522.1	TATA element modulatory factor [Danio rerio]	852	852	0.83	0	0.67	11:18,254,700-18,285,500 bp
2719	gi|56090160|NP_998438.1	microspherule protein 1 [Danio rerio]	726	726	0.52	0	0.87	11:3,346,100-3,363,600 bp
2718	gi|254247209|ZP_04940530.1	3-oxoacyl-(acyl-carrier-protein) synthase [Burkholderia cenocepacia PC184] >gi|124871985|gb|EAY63701.1| 3-oxoacyl-(acyl-carrier-protein) synthase [Burkholderia cenocepacia PC184]	34.4	91.4	0.03	0.0005	0.89
2718	gi|189528954|XP_001921323.1	PREDICTED: protein phosphatase Slingshot homolog 2 [Danio rerio]	867	1024	0.84	0	0.88	15:27,893K-27,941K bp
2718	gi|326665652|XP_001920098.3	PREDICTED: myosin-9, partial [Danio rerio]	1161	1506	0.98	0	0.97	3:5,713K-5,839K bp
2717	gi|326915088|XP_003203853.1	PREDICTED: DNA replication licensing factor MCM8-like [Meleagris gallopavo]	336	1116	0.84	0	0.86
2717	gi|113462021|NP_001025307.1	disheveled-associated activator of morphogenesis 1 [Danio rerio]	762	762	0.54	0	0.91	20:21,876K-21,994K bp
2715	gi|67460455|Q5SPR8.1	RecName: Full=N-acetyltransferase ESCO2; AltName: Full=Establishment of cohesion 1 homolog 2; Short=ECO1 homolog 2 >emb|CAI20931.1| novel protein [Danio rerio]	696	696	0.74	0	0.61
2715	gi|225707838|ACO09765.1	Thymidine kinase 2, mitochondrial precursor [Osmerus mordax]	394	394	0.24	4e-107	0.86
2715	gi|166215964|A2BHJ4.1	RecName: Full=CCR4-NOT transcription complex subunit 6-like	973	973	0.63	0	0.92
2714	gi|41056043|NP_956360.1	nucleoporin NUP53 [Danio rerio]	503	503	0.35	8e-140	0.81	9:12,538K-12,547K bp
2714	gi|318065769|NP_001187189.1	annexin A11 [Ictalurus punctatus]	540	617	0.36	4e-151	0.86
2713	gi|223647600|ACN10558.1	Actin-related protein 2-A [Salmo salar]	756	756	0.44	0	0.99
2712	gi|292616243|XP_684543.3	PREDICTED: zinc finger protein 280D [Danio rerio]	827	827	0.82	0	0.6	7:54,163K-54,211K bp
2712	gi|28277681|AAH45431.1	MCM3 minichromosome maintenance deficient 3 (S. cerevisiae), like [Danio rerio]	1291	1291	0.93	0	0.89
2712	gi|29119473|AAO62961.1	peroxisome proliferator activated receptor alpha [Carassius auratus]	262	262	0.15	2e-67	0.94
2711	gi|326668120|XP_698190.5	PREDICTED: protein PRR14L [Danio rerio]	269	269	0.17	2e-69	0.83	5:59,511,690-59,514,280 bp
2711	gi|41393159|NP_958909.1	ras-related protein Rab-5C [Danio rerio]	404	404	0.26	4e-110	0.96	3:17,255K-17,300K bp
2710	gi|94158209|NP_001035337.1	DNA polymerase eta [Danio rerio]	714	809	0.77	0	0.65	13:683,900-697,600 bp
2710	gi|318881679|NP_001188106.1	transmembrane protein 185a [Ictalurus punctatus]	560	560	0.4	3e-157	0.84
2709	gi|320461730|NP_001189366.1	spindle and kinetochore-associated protein 3 [Danio rerio]	306	395	0.55	1e-100	0.48	9:22,292,400-22,299,700 bp
2708	gi|49618969|AAT68069.1	proline/glutamine rich splicing factor [Danio rerio]	612	612	0.55	7e-173	0.77
2708	gi|223648098|ACN10807.1	ATP-dependent Clp protease ATP-binding subunit clpX-like, mitochondrial precursor [Salmo salar]	964	964	0.7	0	0.86
2708		NSS
2707	gi|351725964|NP_001107944.2	hypothetical protein LOC100001353 [Danio rerio]	396	1284	0.62	1e-107	0.56
2707	gi|94734287|CAK05025.1	novel protein (zgc:63566) [Danio rerio]	1036	1036	0.84	0	0.81
2707	gi|161897711|ABX80001.1	muscleblind-like protein 1C [Danio rerio]	455	770	0.44	2e-162	0.92
2707	gi|291045405|NP_001166972.1	Wolf-Hirschhorn syndrome candidate 2 [Danio rerio]	745	745	0.63	0	0.93	7:25,659,900-25,673,900 bp
2706	gi|194245639|ACF35430.1	neurexin 3 beta arterial isoform [Gallus gallus]	670	911	0.71	0	0.8
2706	gi|347922054|NP_001001403.2	probable cation-transporting ATPase 13A1 [Danio rerio]	720	1374	0.86	0	0.93	3:53,531K-53,597K bp
2705	gi|213513740|NP_001133364.1	FAM76B [Salmo salar]	501	501	0.37	2e-139	0.88
2704	gi|47086877|NP_997742.1	AP-2 complex subunit mu-1-A [Danio rerio]	865	865	0.5	0	0.99	2:9,575,100-9,611K bp
2703	gi|55925323|NP_001007403.1	transducin beta-like protein 3 [Danio rerio]	1258	1258	0.92	0	0.77	3:62,832,700-62,859,600 bp
2703	gi|225707736|ACO09714.1	Tumor necrosis factor receptor superfamily member 19 precursor [Osmerus mordax]	164	222	0.28	1e-48	0.89
2703	gi|51972166|NP_001004296.1	moesin [Danio rerio]	949	949	0.65	0	0.93	5:23,912K-23,962K bp
2703	gi|47085875|NP_998292.1	DET1- and DDB1-associated protein 1 [Danio rerio]	206	206	0.11	1e-50	0.98	11:5,979,500-5,989,200 bp
2702	gi|192453546|NP_001122248.1	uncharacterized protein LOC792915 [Danio rerio]	439	439	0.57	1e-120	0.53	19:10,999,700-11,020,300 bp
2701	gi|167388105|XP_001738437.1	hypothetical protein [Entamoeba dispar SAW760]	50.3	305	0.03	0.004	0.67
2701	gi|326665071|XP_689446.4	PREDICTED: myosin-IXb [Danio rerio]	329	741	0.79	7e-179	0.66	2:37,398K-37,472K bp
2701	gi|169158713|CAQ14841.1	connexin 43.4 [Danio rerio]	97.8	157	0.17	3e-29	0.8
2701	gi|62955083|NP_001017557.1	septin-10 [Danio rerio]	716	716	0.5	0	0.91	9:57,504K-57,642K bp
2700	gi|326672411|XP_001341227.3	PREDICTED: Fanconi anemia-associated protein of 100 kDa-like [Danio rerio]	661	661	0.92	0	0.47	12:28,109K-28,119,300 bp
2699	gi|326665111|XP_003197971.1	PREDICTED: tripartite motif-containing protein 16 [Danio rerio]	276	276	0.28	2e-71	0.54	2:42,809,100-42,815,700 bp
2699	gi|326669792|XP_685436.5	PREDICTED: leucine-rich repeat-containing protein 2 [Danio rerio]	455	455	0.42	2e-125	0.62	8:621K-660K bp
2699	gi|41393105|NP_958880.1	plasminogen [Danio rerio]	921	2505	0.92	0	0.73	20:42,718,400-42,736,300 bp
2699	gi|210147363|NP_001129714.1	receptor-type tyrosine-protein phosphatase eta [Danio rerio]	293	927	0.81	1e-166	0.79	7:40,939K-41,011K bp
2699		NSS
2698	gi|45361277|NP_989216.1	orthodenticle homeobox 1 [Xenopus (Silurana) tropicalis]	344	344	0.38	5e-92	0.66
2698	gi|148233231|NP_001082842.1	CUE domain-containing protein 1 [Danio rerio]	388	388	0.41	3e-105	0.79	15:30,482,400-30,513,800 bp
2698	gi|224495988|NP_001139071.1	cell division cycle and apoptosis regulator protein 1 [Danio rerio]	300	926	0.71	1e-157	0.94	13:18,407K-18,493K bp
2697	gi|326676985|XP_688578.4	PREDICTED: desmocollin-1 isoform 2 [Danio rerio]	432	823	0.78	0	0.61	20:7,433K-7,472K bp
2696	gi|169160092|ACA49547.1	Cbp/p300-interacting transactivator with Glu/Asp-rich carboxy-terminal domain 3a [Ctenopharyngodon idella]	314	314	0.29	4e-83	0.75
2696	gi|326674520|XP_002664782.2	PREDICTED: protein IWS1 homolog [Danio rerio]	659	834	0.75	0	0.85	15:45,972K-46,022K bp
2696	gi|18858415|NP_570986.1	chico [Danio rerio]	276	276	0.23	1e-71	0.88	2:53,029K-53,090K bp
2696	gi|160333701|NP_001103872.1	UDP-glucose 6-dehydrogenase [Danio rerio]	449	449	0.27	8e-124	0.92	1:22,056,300-22,069,800 bp
2696		NSS
2695	gi|47227847|CAG09010.1	unnamed protein product [Tetraodon nigroviridis]	201	399	0.44	6e-74	0.68
2695		NSS
2693	gi|292622282|XP_002664939.1	PREDICTED: hypothetical protein LOC100334900 [Danio rerio]	110	110	0.14	2e-21	0.45	16:26,972,200-26,982,200 bp
2693	gi|326679159|XP_697773.2	PREDICTED: hypothetical protein LOC569303 [Danio rerio]	103	132	0.15	7e-22	0.58	23:23,548,600-23,554,100 bp
2693	gi|2645245|AAB87150.1	2',3'-cyclic-nucleotide 3'-phosphodiesterase gRICH70 [Carassius auratus]	347	347	0.27	6e-93	0.73
2692	gi|125818650|XP_708955.2	PREDICTED: cAMP-specific 3',5'-cyclic phosphodiesterase 4B-like isoform 2 [Danio rerio]	605	796	0.46	0	1	6:30,520K-30,757K bp
2692		NSS
2690	gi|115496163|NP_001070132.1	adrenodoxin-like protein, mitochondrial precursor [Danio rerio]	245	245	0.21	2e-62	0.67	6:83,900-88,300 bp
2690	gi|123703599|NP_001074120.1	cyclic AMP-responsive element-binding protein 3-like protein 2 [Danio rerio]	470	555	0.6	1e-148	0.68	4:4,581K-4,630K bp
2690	gi|161612220|AAI55775.1	Krt4 protein [Danio rerio]	652	652	0.42	0	0.94
2689	gi|326675278|XP_003200319.1	PREDICTED: natrin-1-like [Danio rerio]	307	307	0.29	6e-81	0.57	16:52,336,900-52,360,400 bp
2689	gi|37681851|AAQ97803.1	poly(A)-binding protein, cytoplasmic 1 [Danio rerio]	1003	1003	0.74	0	0.84
2688	gi|326679915|XP_001920675.3	PREDICTED: hypothetical protein LOC100001114 [Danio rerio]	226	454	0.49	1e-68	0.87	24:42,176K-42,232K bp
2687	gi|169158812|CAQ14131.1	glutaminyl-tRNA synthetase [Danio rerio]	1164	1352	0.89	0	0.88
2686	gi|39645428|AAH63946.1	Heat shock protein 5 [Danio rerio]	1153	1153	0.76	0	0.93
2685	gi|121583794|NP_001073425.1	pre-B-cell leukemia homeobox interacting protein 1 [Danio rerio]	144	274	0.51	6e-32	0.47	16:24,927,300-24,958,900 bp
2685	gi|47216597|CAG00632.1	unnamed protein product [Tetraodon nigroviridis]	824	824	0.61	0	0.76
2684	gi|55963441|CAI12025.1	novel protein (zgc:63921) [Danio rerio]	106	106	0.14	2e-20	0.48
2684	gi|225543245|NP_001104687.2	retinoic acid induced 14-like [Danio rerio]	956	956	0.99	0	0.66	21:18,368K-18,444K bp
2684	gi|66472764|NP_001018601.1	transmembrane protein 41A-A precursor [Danio rerio]	263	263	0.25	1e-67	0.77	9:12,719,300-12,733,100 bp
2684	gi|301033167|ADK48763.1	collagen type I alpha 2 [Ctenopharyngodon idella]	728	1548	0.64	0	0.9
2683	gi|169158647|CAQ15350.1	novel protein similar to vertebrate nebulin (NEB) [Danio rerio]	900	992	0.72	0	0.83
2683	gi|169646263|NP_001108613.1	DEAH (Asp-Glu-Ala-His) box polypeptide 15 [Danio rerio]	1332	1332	0.8	0	0.97	7:73,829K-73,895K bp
2683	gi|41054057|NP_956177.1	hypothetical protein LOC334292 [Danio rerio]	890	1276	0.82	0	0.97	4:19,420K-19,437K bp
2682	gi|317419330|CBN81367.1	Integrin alpha-M [Dicentrarchus labrax]	342	672	0.83	2e-170	0.64
2682	gi|47087271|NP_998671.1	protein NEDD1 [Danio rerio]	944	944	0.76	0	0.76	25:20,029,100-20,049K bp
2682	gi|223647392|ACN10454.1	NADPH--cytochrome P450 reductase [Salmo salar]	1204	1204	0.79	0	0.85
2682	gi|121583766|NP_001073463.1	elongation factor G, mitochondrial [Danio rerio]	771	1203	0.83	0	0.88	15:1,160,200-1,194,800 bp
2681	gi|322411351|EFY02259.1	putative chromosome segregation SMC [Streptococcus dysgalactiae subsp. dysgalactiae ATCC 27957]	45.9	45.9	0.04	0.08	0.49
2681	gi|238908538|NP_998188.2	ATPase, H+ transporting, lysosomal accessory protein 2 [Danio rerio]	273	273	0.2	1e-70	0.86	22:11,232K-11,248,600 bp
2681	gi|32451897|AAH54579.1	XPA binding protein 2 [Danio rerio]	1373	1373	0.88	0	0.93
2680	gi|40538752|NP_571327.1	casein kinase 2 alpha 1 [Danio rerio]	698	698	0.45	0	0.95	16:33,739K-33,758,500 bp
2679	gi|189520165|XP_691619.3	PREDICTED: hypothetical protein LOC563160 [Danio rerio]	467	467	0.52	4e-129	0.59	6:13,098,800-13,111,900 bp
2679	gi|326665910|XP_694888.3	PREDICTED: rho GTPase-activating protein 27-like [Danio rerio]	743	743	0.53	0	0.76	3:22,585K-22,641K bp
2679	gi|300810921|ADK35755.1	collagen type I alpha 1 [Ctenopharyngodon idella]	546	612	0.35	2e-153	0.97
2678	gi|59933236|NP_001012366.1	kelch repeat-containing protein [Danio rerio]	831	831	0.63	0	0.73	7:26,048K-26,056,600 bp
2678	gi|169646251|NP_001108611.1	CLIP-associating protein 1 [Danio rerio]	1148	2287	0.87	0	0.97	9:39,205K-39,359K bp
2675	gi|122890880|CAM13119.1	novel protein (zgc:55519) [Danio rerio]	611	942	0.63	0	0.86
2675	gi|12667270|AAK01368.1	serine-threonine kinase receptor-associated protein [Carassius gibelio]	614	614	0.39	2e-173	0.94
2675	gi|47087207|NP_998718.1	ATP-binding cassette sub-family E member 1 isoform 1 [Danio rerio]	1118	1118	0.7	0	0.97	23:43,861,400-43,889,200 bp
2673	gi|47086863|NP_997747.1	lethal(2) giant larvae protein homolog 2 [Danio rerio]	765	765	0.62	0	0.81	12:35,227K-35,290K bp
2672	gi|189230160|NP_001121404.1	uncharacterized protein LOC100158492 [Xenopus (Silurana) tropicalis] >gi|156230899|gb|AAI52156.1| Zgc:103421 protein [Danio rerio] >gi|183985606|gb|AAI66104.1| LOC100158492 protein [Xenopus (Silurana) tropicalis]	418	477	0.19	9e-125	0.86
2672	gi|326672491|XP_687387.4	PREDICTED: fatty acid synthase-like [Danio rerio]	589	589	0.4	7e-166	0.88	12:34,884K-34,950K bp
2671	gi|115529339|NP_001070196.1	E3 ubiquitin-protein ligase ZNRF2 [Danio rerio]	215	215	0.14	3e-53	0.76	16:57,263,200-57,281,700 bp
2671	gi|27882491|AAH44384.1	Zgc:77655 [Danio rerio]	617	617	0.42	3e-174	0.86
2671	gi|225707026|ACO09359.1	Serine/arginine repetitive matrix protein 2 [Osmerus mordax]	245	245	0.18	2e-62	0.88
2670	gi|318037285|NP_001187141.1	hypoxia induced factor-like factor [Ictalurus punctatus]	92.4	92.4	0.11	3e-16	0.55
2670	gi|47087437|NP_998615.1	single stranded DNA binding protein 3b [Danio rerio]	353	353	0.4	8e-95	0.56	8:18,527,200-18,559,200 bp
2670	gi|194226728|XP_001497753.2	PREDICTED: similar to Host cell factor 2 (HCF-2) (C2 factor) [Equus caballus]	188	667	0.46	4e-82	0.71
2669	gi|115495719|NP_001070107.1	hypothetical protein LOC767701 [Danio rerio]	357	357	0.26	7e-96	0.83	14:48,281,600-48,287,200 bp
2669	gi|41053489|NP_956995.1	DDB1- and CUL4-associated factor 4 [Danio rerio]	338	760	0.56	0	0.94	16:4,126,600-4,131,100 bp
2669	gi|41055859|NP_957282.1	signal recognition particle 54 kDa protein [Danio rerio]	957	957	0.56	0	0.98	17:10,509,400-10,528,900 bp
2667	gi|68360354|XP_683832.1	PREDICTED: probable ATP-dependent RNA helicase DDX31 isoform 1 [Danio rerio] >emb|CAM14054.1| novel protein (LOC558111) [Danio rerio]	907	907	0.8	0	0.69	5:31,349K-31,388K bp
2667	gi|61402481|AAH91841.1	Im:7149628 protein [Danio rerio]	360	360	0.25	9e-97	0.79
2667	gi|308321686|ADO27994.1	f-actin-capping protein subunit alpha-1 [Ictalurus furcatus]	512	512	0.35	9e-143	0.96
2666	gi|292621551|XP_001344183.3	PREDICTED: RILP-like protein 1-like [Danio rerio]	417	573	0.44	5e-154	0.75	15:27,573,800-27,598,600 bp
2666	gi|56207250|CAI21274.1	novel protein similar to human and mouseanaphase promoting complex subunit 4 (ANAPC4) [Danio rerio]	1258	1258	0.85	0	0.85
2665	gi|50539968|NP_001002454.1	GTP-binding protein 10 [Danio rerio]	429	429	0.43	9e-118	0.74	16:26,129,400-26,143,100 bp
2665	gi|348540804|XP_003457877.1	PREDICTED: ATP-binding cassette sub-family F member 3-like [Oreochromis niloticus]	1981	1981	0.82	0	0.87
2665	gi|57524526|NP_001004004.1	succinate dehydrogenase [ubiquinone] cytochrome b small subunit B, mitochondrial [Danio rerio] >sp|Q68FN7.1|DHSDB_DANRE RecName: Full=Succinate dehydrogenase [ubiquinone] cytochrome b small subunit B, mitochondrial; Short=CybS-B; AltName: Full=Succinate dehydrogenase complex subunit D-B; AltName: Full=Succinate-ubiquinone oxidoreductase cytochrome b small subunit B; AltName: Full=Succinate-ubiqui…	249	249	0.18	1e-63	0.76	15:20,645,100-20,655,300 bp
2664	gi|292619414|XP_683261.3	PREDICTED: protein PAT1 homolog 2-like isoform 1 [Danio rerio]	716	716	0.79	0	0.58	12:14,196,600-14,210,500 bp
2664	gi|326665164|XP_003197983.1	PREDICTED: PAS domain-containing serine/threonine-protein kinase [Danio rerio] >emb|CAQ13600.1| novel protein similar to vertebrate PAS domain containing serine/threonine kinase (PASK) [Danio rerio]	595	738	0.78	0	0.63	2:44,570K-44,612K bp
2664	gi|326668991|XP_001920639.3	PREDICTED: apolipoprotein L1-like [Danio rerio]	186	186	0.17	1e-44	0.71	7:2,701K-2,739K bp
2664	gi|326926448|XP_003209412.1	PREDICTED: tropomyosin alpha-1 chain-like isoform 3 [Meleagris gallopavo]	321	321	0.31	3e-85	0.83
2664	gi|259155186|NP_001158835.1	Vacuolar protein sorting-associated protein 33A [Salmo salar]	1059	1059	0.69	0	0.93
2664	gi|303227979|NP_001181907.1	clathrin, heavy polypeptide b (Hc) [Danio rerio]	836	928	0.57	0	0.97	15:16,298K-16,366K bp
2663	gi|47085821|NP_998253.1	docking protein 1 [Danio rerio]	771	771	0.69	0	0.7	7:65,724K-65,766K bp
2662	gi|348519867|XP_003447451.1	PREDICTED: cordon-bleu protein-like 1-like [Oreochromis niloticus]	466	790	0.7	8e-149	0.8
2660	gi|326669302|XP_003198981.1	PREDICTED: uncharacterized protein CXorf57-like [Danio rerio]	674	674	0.53	0	0.71	7:20,557,300-20,573,100 bp
2660	gi|326675425|XP_002665174.2	PREDICTED: wu:fi03c06 [Danio rerio]	810	810	0.57	0	0.81	17:6,228,400-6,254,600 bp
2659	gi|326670817|XP_003199295.1	PREDICTED: xin actin-binding repeat-containing protein 2-like [Danio rerio]	627	3518	0.99	0	0.79	9:50,495K-50,661K bp
2659	gi|224472969|Q49GP3.2	RecName: Full=Phosphatidylinositol 4-kinase beta; Short=PI4K-beta; Short=PI4Kbeta; Short=PtdIns 4-kinase beta	1211	1211	0.73	0	0.96
2658	gi|351647503|EHA55363.1	hypothetical protein MGG_08194 [Magnaporthe oryzae 70-15]	34.4	92.3	0.02	0.0003	0.86
2658	gi|326675630|XP_684574.3	PREDICTED: protein FAM98A isoform 1 [Danio rerio]	502	502	0.38	1e-139	0.83	17:23,040,700-23,052,600 bp
2657	gi|223649378|ACN11447.1	Thioredoxin domain-containing protein 14 precursor [Salmo salar]	548	548	0.35	2e-153	0.9
2656	gi|348507304|XP_003441196.1	PREDICTED: KLRAQ motif-containing protein 1 [Oreochromis niloticus]	53.8	53.8	0.02	0.0003	0.84
2656	gi|50345002|NP_001002173.1	nuclear receptor subfamily 4 group A member 1 [Danio rerio]	520	520	0.41	4e-145	0.76	23:32,389,100-32,397,200 bp
2656	gi|291386779|XP_002709757.1	PREDICTED: spectrin beta 2-like [Oryctolagus cuniculus]	831	2708	0.99	0	0.85
2655	gi|169153948|CAQ15153.1	novel protein similar to vertebrate golgi autoantigen, golgin subfamily a, 1 (GOLGA1, zgc:63688) [Danio rerio]	800	1200	0.91	0	0.75
2655	gi|213512270|NP_001135175.1	pyruvate kinase [Salmo salar]	931	931	0.63	0	0.86
2655	gi|41393175|NP_958918.1	eukaryotic translation initiation factor 4A, isoform 1B [Danio rerio]	511	730	0.51	0	0.95	5:25,876,200-25,889,600 bp
2654	gi|220672925|CAX12167.1	novel protein similat to H.sapiens AEBP1, AE binding protein 1 (AEBP1) [Danio rerio]	752	752	0.63	0	0.7
2654	gi|225714800|ACO13246.1	Transmembrane emp24 domain-containing protein 7 precursor [Esox lucius]	377	377	0.24	7e-102	0.94
2653	gi|68356496|XP_690685.1	PREDICTED: death-associated protein kinase 3 [Danio rerio]	55.5	95.1	0.07	6e-11	0.63	2:37,189,100-37,200,400 bp
2653	gi|326674246|XP_690976.3	PREDICTED: protein NPAT [Danio rerio]	577	702	0.89	3e-162	0.87	15:24,857,700-24,875,700 bp
2652	gi|318101863|NP_001188100.1	nf-kappa-b inhibitor-interacting ras-like protein 2 [Ictalurus punctatus] >gb|ADO28319.1| nf-kappa-b inhibitor-interacting ras-like protein 2 [Ictalurus furcatus] >gb|ADO28446.1| nf-kappa-b inhibitor-interacting ras-like protein 2 [Ictalurus punctatus]	350	350	0.22	5e-94	0.9
2652	gi|30038712|BAC75706.1	similar to maternal embryonic leucine zipper kinase [Danio rerio]	563	1000	0.77	0	0.91
2652	gi|122891239|CAM13725.1	novel protein (zgc:92317) [Danio rerio]	665	1132	0.7	0	0.94
2651	gi|57528846|NP_001003649.1	ras-related protein Ral-B [Danio rerio]	358	358	0.24	2e-96	0.96	9:37,945K-37,980,200 bp
2650	gi|11870062|AAG40610.1	complement component C3 [Oncorhynchus mykiss]	510	510	0.71	4e-142	0.42
2650	gi|326675998|XP_684863.3	PREDICTED: UPF0606 protein KIAA1549 [Danio rerio]	231	401	0.57	4e-58	0.63	18:11,806K-11,875K bp
2650	gi|130496750|NP_001076306.1	S-phase kinase-associated protein 2 (p45) [Danio rerio]	528	528	0.47	2e-147	0.73	21:21,297,600-21,311,200 bp
2650	gi|326668114|XP_003198742.1	PREDICTED: e3 ubiquitin-protein ligase Praja-2-like [Danio rerio]	308	444	0.67	3e-81	0.77	5:58,643K-58,680K bp
2649	gi|206601831|EDZ38314.1	Conserved hypothetical protein [Leptospirillum sp. Group II '5-way CG']	75.1	340	0.28	5e-11	0.52
2649	gi|292619452|XP_696628.4	PREDICTED: heat-stable enterotoxin receptor-like [Danio rerio]	814	963	0.81	0	0.71	12:20,158,800-20,190,400 bp
2649	gi|113682511|NP_001038535.1	myotubularin-related protein 9 [Danio rerio]	196	196	0.11	2e-47	0.91	20:19,015K-19,060K bp
2649	gi|292627608|XP_002666686.1	PREDICTED: v-type proton ATPase catalytic subunit A [Danio rerio]	1176	1176	0.73	0	0.97	24:21,760,300-21,782,800 bp
2649		NSS
2648	gi|156230315|AAI52014.1	LOC794166 protein [Danio rerio]	396	396	0.37	1e-107	0.65
2648	gi|47086483|NP_997946.1	tyrosine-protein kinase Fgr [Danio rerio]	936	936	0.61	0	0.87	19:45,146K-45,196K bp
2648	gi|169158591|CAQ15489.1	novel protein similar to vertebrate kinesin family member 5A (KIF5A)	1417	1417	0.97	0	0.9
2648	gi|238624120|NP_001121770.2	chromodomain helicase DNA binding protein 1 [Danio rerio]	569	925	0.76	9e-160	0.91	10:8,513K-8,598K bp
2647	gi|292616084|XP_002662887.1	PREDICTED: uveal autoantigen with coiled-coil domains and ankyrin repeats [Danio rerio]	889	999	0.98	0	0.62	7:35,131,500-35,168K bp
2647	gi|22265731|CAD12793.1	MHC class I antigen [Cyprinus carpio]	435	435	0.34	2e-119	0.68
2646	gi|296204734|XP_002806959.1	PREDICTED: LOW QUALITY PROTEIN: bromodomain adjacent to zinc finger domain protein 2B-like [Callithrix jacchus]	79.3	183	0.28	2e-18	0.64
2646	gi|55925554|NP_001007298.1	angiotensin-converting enzyme 2 [Danio rerio]	1172	1172	0.87	0	0.73	11:30,855,300-30,873,600 bp
2646	gi|326677036|XP_001920965.3	PREDICTED: hypothetical protein LOC100150678 [Danio rerio]	370	599	0.75	8e-162	0.76	20:18,302,700-18,338,800 bp
2646	gi|326668053|XP_003198723.1	PREDICTED: metaxin-3-like [Danio rerio]	437	437	0.36	5e-120	0.78	5:54,701,500-54,724K bp
2644		NSS
2643	gi|213514592|NP_001133511.1	FYN-binding protein [Salmo salar]	409	409	0.82	2e-111	0.51
2643	gi|224050440|XP_002195876.1	PREDICTED: glutamine and serine rich 1 [Taeniopygia guttata]	380	536	0.99	6e-143	0.58
2643	gi|54038375|AAH84690.1	Macrophage stimulating 1 (hepatocyte growth factor-like) [Danio rerio	1119	1349	0.8	0	0.87
2643		NSS
2642	gi|27545239|NP_775348.1	denticleless protein homolog [Danio rerio]	777	777	0.79	0	0.61	20:13,052K-13,093K bp
2642	gi|326665866|XP_003198135.1	PREDICTED: dnaJ homolog subfamily C member 7-like [Danio rerio]	543	609	0.37	4e-152	0.93	3:17,409K-17,447K bp
2641	gi|90903996|ABE02389.1	hypothetical protein [Siniperca chuatsi]	388	563	0.43	6e-151	0.76
2640	gi|326664041|XP_003197717.1	PREDICTED: zinc finger protein 654 [Danio rerio]	107	107	0.28	8e-21	0.34	1:33,290,400-33,296,100 bp
2640	gi|125815888|XP_695620.2	PREDICTED: coiled-coil alpha-helical rod protein 1 [Danio rerio]	527	527	0.88	3e-147	0.45	5:25,122,500-25,157,800 bp
2640		NSS
2639	gi|292612688|XP_002661512.1	PREDICTED: alpha-1,2-glucosyltransferase ALG10-A-like [Danio rerio]	527	527	0.38	3e-147	0.73	4:27,684,400-27,691K bp
2638	gi|54261803|NP_001003645.1	histone-arginine methyltransferase CARM1 [Danio rerio]	1082	1082	0.68	0	0.92	3:34,231,900-34,258,800 bp
2638	gi|47086497|NP_997942.1	bromodomain-containing protein 8 [Danio rerio]	377	511	0.35	1e-135	0.92	14:7,661K-7,713K bp
2638	gi|300796205|NP_955834.2	apoptosis inhibitor 5 [Danio rerio]	858	858	0.61	0	0.93	25:31,118K-31,144,500 bp
2637	gi|148228350|NP_001084942.1	transcription termination factor, RNA polymerase II [Xenopus laevis]	587	587	0.91	4e-165	0.44
2637	gi|66472542|NP_001018438.1	phosphatidylinositol-4-phosphate 5-kinase type-1 gamma [Danio rerio]	767	767	0.67	0	0.69	19:11,895,300-11,924,600 bp
2637	gi|125855523|XP_001334257.1	PREDICTED: structural maintenance of chromosomes protein 1B-like isoform 1 [Danio rerio]	535	630	0.57	4e-171	0.77	25:16,908,500-16,941,600 bp
2637	gi|47086893|NP_997734.1	DNA replication licensing factor MCM7 [Danio rerio]	1259	1259	0.85	0	0.9	14:199,900-214,200 bp
2635	gi|181339841|NP_001116705.1	extended synaptotagmin-3 [Danio rerio]	922	922	0.87	0	0.63	9:24,814,300-24,843,300 bp
2635	gi|68380717|XP_685616.1	PREDICTED: hypothetical protein LOC560240 isoform 1 [Danio rerio]	563	677	0.7	1e-178	0.76	15:28,434,300-28,441,600 bp
2635	gi|303304954|NP_001181918.1	fibrinogen alpha chain [Danio rerio]	461	880	0.83	3e-127	0.8	1:9,141,500-9,148,300 bp
2634	gi|50838798|NP_001002864.1	SNW domain-containing protein 1 [Danio rerio]	881	881	0.66	0	0.91	20:5,468,700-5,480,100 bp
2634	gi|41055508|NP_957216.1	dynamin-1-like protein [Danio rerio]	1294	1294	0.81	0	0.95	25:20,717,500-20,753,800 bp
2633	gi|301607131|XP_002933173.1	PREDICTED: hypothetical protein LOC100488659 [Xenopus (Silurana) tropicalis]	431	680	0.72	5e-173	0.61
2633	gi|292614134|XP_002662153.1	PREDICTED: poly(A) RNA polymerase GLD2 isoform 2 [Danio rerio]	592	592	0.58	8e-167	0.64	5:53,692,300-53,710,800 bp
2633	gi|41053601|NP_956778.1	multivesicular body subunit 12A [Danio rerio]	340	340	0.32	9e-91	0.67	1:60,313K-60,320,800 bp
2633	gi|41055634|NP_957240.1	crooked neck-like protein 1 [Danio rerio]	788	1839	0.78	0	0.92	20:49,384,200-49,411,100 bp
2633	gi|52219012|NP_001004583.1	solute carrier family 35 member B1 [Danio rerio]	181	181	0.1	6e-43	0.92	3:21,051,300-21,075,300 bp
2632	gi|359338997|NP_001008650.2	zinc finger, DHHC-type containing 13 [Danio rerio]	820	968	0.68	0	0.79	7:17,275K-17,327K bp
2632	gi|220678933|CAX12947.1	progesterone immunomodulatory binding factor 1 [Danio rerio]	1087	1087	0.89	0	0.79
2632	gi|47219667|CAG02712.1	unnamed protein product [Tetraodon nigroviridis]	778	778	0.53	0	0.88
2632	gi|71834438|NP_001025316.1	unconventional prefoldin RPB5 interactor [Danio rerio]	342	531	0.59	2e-141	0.88	18:14,278,300-14,293,400 bp
2631	gi|289191303|NP_001166036.1	adenylate kinase 7 [Danio rerio]	616	748	0.82	0	0.58	20:4,781,100-4,811,400 bp
2631	gi|318037200|NP_001187099.1	Oct1 transcription factor [Ictalurus punctatus]	358	655	0.62	5e-142	0.83
2630	gi|47221674|CAF97939.1	unnamed protein product [Tetraodon nigroviridis]	192	630	0.6	2e-46	0.49
2630	gi|308321933|ADO28104.1	otu domain-containing protein 6b [Ictalurus furcatus]	425	425	0.34	2e-116	0.8
2630	gi|47213017|CAF93504.1	unnamed protein product [Tetraodon nigroviridis]	854	854	0.54	0	0.94
2629	gi|125826269|XP_696361.2	PREDICTED: ankyrin repeat domain-containing protein 50 [Danio rerio]	308	308	0.27	3e-81	0.66	9:33,894,700-33,910,400 bp
2629	gi|47086441|NP_997965.1	protein dispatched homolog 1 [Danio rerio]	928	987	0.77	0	0.77	20:51,818K-51,906K bp
2629	gi|94536962|NP_001035402.1	beta-carotene oxygenase 2a [Danio rerio]	902	902	0.61	0	0.78	15:20,634,400-20,640,900 bp
2629	gi|51468002|NP_001003875.1	U1 small nuclear ribonucleoprotein 70 kDa [Danio rerio]	328	412	0.31	3e-87	0.95	3:32,061K-32,071,800 bp
2629	gi|41393121|NP_958890.1	F-box and leucine-rich repeat protein 14a [Danio rerio]	759	759	0.46	0	0.96	25:21,734,220-21,736,870 bp
2628	gi|326677462|XP_003200840.1	PREDICTED: macrophage mannose receptor 1-like [Danio rerio]	923	1475	0.9	0	0.72	21:82,600-89,300 bp
2628	gi|326664759|XP_001922702.3	PREDICTED: zinc finger and BTB domain-containing protein 41 [Danio rerio]	451	1787	0.86	3e-124	0.97	2:13,567K-13,642K bp
2627	gi|189533707|XP_688089.3	PREDICTED: neural precursor cell expressed, developmentally down-regulated 4-like [Danio rerio]	695	695	0.4	0	0.97	21:9,404K-9,639K bp
2626	gi|326669583|XP_001921630.2	PREDICTED: collagen alpha-6(IV) chain [Danio rerio]	196	432	0.23	2e-88	0.86	7:52,373,900-52,391,200 bp
2626		NSS
2625	gi|326668022|XP_003198709.1	PREDICTED: snRNA-activating protein complex subunit 4 [Danio rerio]	528	725	0.9	0	0.64	5:52,854,200-52,888K bp
2624	gi|41055943|NP_956435.1	centromere/kinetochore protein zw10 homolog [Danio rerio]	1229	1229	0.89	0	0.79	21:22,150K-22,162,800 bp
2624	gi|213627508|AAI71478.1	Si:dkey-102f14.5 [Danio rerio]	400	585	0.34	2e-157	0.94
2623	gi|326665759|XP_003198108.1	PREDICTED: interferon-induced very large GTPase 1-like [Danio rerio]	552	843	0.97	0	0.74	3:10,443,200-10,457,300 bp
2623	gi|319803068|NP_001003535.2	polybromo 1, like [Danio rerio]	1031	1534	0.91	0	1	6:46,340,600-46,371,900 bp
2622	gi|292615045|XP_002662524.1	PREDICTED: interleukin-12 receptor subunit beta-2-like [Danio rerio]	509	509	0.84	7e-142	0.41	6:34,828,900-34,850,300 bp
2622	gi|47220427|CAG03207.1	unnamed protein product [Tetraodon nigroviridis]	828	828	0.72	0	0.64
2621	gi|148725657|CAN88705.1	suppression of tumorigenicity 14 (colon carcinoma, matriptase, epithin) [Danio rerio]	972	972	0.87	0	0.64
2620	gi|51011019|NP_001003466.1	uncharacterized protein LOC445072 [Danio rerio]	357	429	0.32	8e-111	0.88	14:32,397,900-32,417,200 bp
2619	gi|340139461|NP_942576.2	PREDICTED: hypothetical protein LOC327541 [Danio rerio]	218	218	0.36	5e-54	0.51	6:46,672,200-46,680,500 bp
2619	gi|323669590|NP_001191177.1	bifunctional aminoacyl-tRNA synthetase [Danio rerio]	1085	1332	0.82	0	0.81	17:39,860K-39,913K bp
2619	gi|317575714|NP_001188047.1	charged multivesicular body protein 1b [Ictalurus punctatus]	292	292	0.23	2e-76	0.93
2618	gi|209154380|ACI33422.1	disulfide-isomerase A6 precursor [Salmo salar]	687	687	0.51	0	0.81
2618	gi|238650183|NP_956039.2	ESF1 homolog [Danio rerio]	377	652	0.6	4e-102	0.81	1:51,710,600-51,731,800 bp
2618	gi|51226300|NP_998513.2	protein NDRG1 isoform 2 [Danio rerio]	659	699	0.46	0	0.88	19:36,505,800-36,530,700 bp
2617	gi|47225100|CAF98727.1	unnamed protein product [Tetraodon nigroviridis]	205	205	0.74	2e-50	0.33
2615	gi|158254344|AAI54328.1	Ciz1 protein [Danio rerio]	236	405	0.43	2e-103	0.6
2615	gi|326680370|XP_003201508.1	PREDICTED: lymphocyte-specific protein 1-like [Danio rerio]	238	238	0.27	5e-60	0.64	25:32,201K-32,242K bp
2615	gi|30313869|AAO52675.1	heat shock protein 90 alpha [Astyanax mexicanus]	1283	1283	0.85	0	0.99
2614	gi|327283199|XP_003226329.1	PREDICTED: e1A-binding protein p400-like [Anolis carolinensis]	58.5	58.5	0.08	5e-06	0.66
2613	gi|41054105|NP_956153.1	hypothetical protein LOC100149890 [Danio rerio]	212	212	0.17	2e-52	0.68	22:30,090K-30,135K bp
2613	gi|209153330|ACI33155.1	NHL repeat-containing protein 3 precursor [Salmo salar]	531	531	0.4	2e-148	0.77
2613	gi|160333895|NP_001103929.1	BTB (POZ) domain containing 10a [Danio rerio]	731	731	0.56	0	0.85	25:18,346K-18,384K bp
2613	gi|52219012|NP_001004583.1	solute carrier family 35 member B1 [Danio rerio]	574	574	0.38	2e-161	0.88	3:21,051,300-21,075,300 bp
2612	gi|47086867|NP_997745.1	methyl-CpG binding domain protein 3b [Danio rerio]	273	408	0.29	2e-104	0.81	22:20,608,700-20,630,100 bp
2612	gi|161611586|AAI55816.1	Catenin (cadherin-associated protein), alpha [Danio rerio]	642	642	0.41	0	0.95
2612	gi|207028743|NP_001076295.2	mitochondrial Rho GTPase 1 [Danio rerio]	814	1050	0.72	0	0.95	6:19,312,400-19,344,200 bp
2612	gi|207028743|NP_001076295.2	tetraspanin-31 [Ictalurus punctatus]	241	289	0.18	4e-61	0.95
2611	gi|315468535|NP_001186801.1	lipid phosphate phosphatase-related protein type 3b [Danio rerio]	1432	1432	0.87	0	0.93	11:14,341K-14,390K bp
2611		NSS
2610	gi|192447377|NP_001122255.1	neural proliferation, differentiation and control, 1 [Danio rerio]	182	281	0.34	1e-66	0.61	21:11,899K-11,960K bp
2610	gi|326673261|XP_003199818.1	PREDICTED: adenosine deaminase domain-containing protein 1 [Danio rerio]	723	723	0.6	0	0.75	14:1,239K-1,279K bp
2610	gi|292628574|XP_001342694.3	PREDICTED: tRNA-dihydrouridine synthase 2-like [Danio rerio]	764	764	0.59	0	0.76	25:37,284,600-37,301,400 bp
2610	gi|61651790|NP_001013334.1	transmembrane protein 222 [Danio rerio]	319	319	0.21	2e-84	0.81	16:58,453,400-58,468K bp
2609	gi|125865214|XP_693095.2	PREDICTED: hypothetical protein LOC564674, partial [Danio rerio]	589	589	0.5	7e-166	0.72	8:8,178K-8,216K bp
2608	gi|50539820|NP_001002380.1	cleft lip and palate transmembrane protein 1-like protein [Danio rerio]	501	613	0.6	2e-159	0.63	19:1,977,800-1,996,500 bp
2608	gi|41054543|NP_955905.1	arginase-2, mitochondrial [Danio rerio]	617	617	0.42	4e-174	0.86	13:33,246,900-33,259,100 bp
2607	gi|326676003|XP_002665372.2	PREDICTED: DNA topoisomerase 1 [Danio rerio]	649	985	0.67	0	0.93	18:13,856K-13,925K bp
2606	gi|254571651|XP_002492935.1	hypothetical protein [Pichia pastoris GS115]	45.4	45.4	0.29	0.044	0.24
2606	gi|326368646|ADZ55454.1	TNF receptor-associated factor 3 [Cyprinus carpio]	916	916	0.65	0	0.84
2605	gi|12957162|BAB32650.1	complement factor B/C2-A3 [Cyprinus carpio]	781	781	0.88	0	0.51
2605	gi|62122939|NP_001014392.1	RNA binding motif protein 39b [Danio rerio]	757	757	0.62	0	0.76	8:38,341,700-38,364,200 bp
2604	gi|220679087|CAX13678.1	ribose 5-phosphate isomerase A (ribose 5-phosphate epimerase) [Danio rerio]	429	429	0.26	8e-118	0.94
2603	gi|317637913|NP_001187255.1	annexin A6 [Ictalurus punctatus]	1170	1170	0.78	0	0.88
2603	gi|283806560|NP_001164538.1	uridine-cytidine kinase 2-A [Danio rerio]	445	445	0.29	1e-122	0.89	8:21,650K-21,673,500 bp
2603	gi|38303929|AAH61959.1	Asxl1 protein [Danio rerio]	445	604	0.67	2e-122	1
2602	gi|170052370|XP_001862190.1	conserved hypothetical protein [Culex quinquefasciatus]	38.5	38.5	0.12	5.5	0.27
2602	gi|293357810|XP_215736.5	PREDICTED: telomere-associated protein RIF1 [Rattus norvegicus]	457	819	0.99	0	0.57
2601	gi|47217531|CAG02458.1	unnamed protein product [Tetraodon nigroviridis]	308	432	0.28	9e-112	0.84
2601	gi|220938592|CAX15478.1	novel protein similar to H.sapiens MYO1B, myosin IB (MYO1B) [Danio rerio] >emb|CAQ15004.2| novel protein similar to H.sapiens MYO1B, myosin IB (MYO1B) [Danio rerio] >emb|CAX15479.1| novel protein similar to H.sapiens MYO1B, myosin IB (MYO1B) [Danio rerio]	1423	1423	0.9	0	0.93
2600	gi|289547621|NP_001166124.1	amylo-1, 6-glucosidase, 4-alpha-glucanotransferase [Danio rerio]	739	739	0.48	0	0.86	2:20,235K-20,303K bp
2599	gi|113674577|NP_001038750.1	ataxin 7-like 2 [Danio rerio]	463	561	0.8	5e-128	0.57
2599	gi|125819496|XP_690360.2	PREDICTED: hypothetical protein LOC561863 [Danio rerio]	141	340	0.75	2e-41	0.63	6:58,770K-58,818K bp
2599	gi|148230943|NP_001082813.1	gelsolin b [Danio rerio]	1128	1128	0.86	0	0.77	5:66,493,700-66,503,700 bp
2599	gi|125841972|XP_699295.2	PREDICTED: membrane-bound O-acyltransferase domain-containing protein 2 [Danio rerio]	542	725	0.52	0	0.8	17:35,127K-35,231K bp
2597	gi|47086801|NP_997782.1	transcriptional repressor protein YY1 [Danio rerio]	414	535	0.44	1e-142	0.88	17:30,915,400-30,923,100 bp
2596	gi|213511879|NP_001134034.1	Nucleoporin NUP85 [Salmo salar]	916	1095	0.77	0	0.85
2596	gi|55250298|AAH85402.1	Cleavage and polyadenylation specific factor 3 [Danio rerio]	891	1289	0.82	0	0.99
2595	gi|123227460|CAM27169.1	novel KRAB box and zinc finger, C2H2 type domain containing protein [Mus musculus] >emb|CAM18185.1| novel KRAB box and zinc finger, C2H2 type domain containing protein [Mus musculus]	500	2717	0.7	4e-139	0.4
2595	gi|326668326|XP_002663341.2	PREDICTED: zinc finger protein 79-like [Danio rerio]	132	394	0.43	3e-28	0.56	5:75,562,800-75,567,300 bp
2595	gi|114647681|XP_509464.2	PREDICTED: RILP-like protein 1-like [Pan troglodytes]	69.7	69.7	0.07	2e-09	0.65
2595	gi|41152149|NP_957128.1	protein phosphatase 1 regulatory subunit 3C-B [Danio rerio]	511	511	0.38	2e-142	0.77	12:17,355,100-17,360,300 bp
2595	gi|326675045|XP_003200259.1	PREDICTED: serine incorporator 1-like [Danio rerio]	644	644	0.49	0	0.86	16:36,998,100-37,021,500 bp
2595	gi|189533646|XP_001923018.1	PREDICTED: nucleoporin NUP188 homolog [Danio rerio]	1262	1432	0.99	0	0.88	21:4,790K-4,873K bp
2594	gi|187607692|NP_001120316.1	hypothetical protein LOC100145378 [Xenopus (Silurana) tropicalis]	586	961	0.7	0	0.88
2594	gi|108742052|AAI17630.1	Pdia4 protein [Danio rerio]	1078	1078	0.72	0	0.88
2593	gi|47230610|CAF99803.1	unnamed protein product [Tetraodon nigroviridis]	147	147	0.18	8e-33	0.68
2593	gi|45544634|NP_956801.2	hypothetical protein LOC327154 [Danio rerio]	493	700	0.44	0	0.89	9:21,814,070-21,817,760 bp
2592	gi|170095357|XP_001878899.1	predicted protein [Laccaria bicolor S238N-H82]	36.2	36.2	0.1	6.3	0.28
2592	gi|47208661|CAF90215.1	unnamed protein product [Tetraodon nigroviridis]	251	423	0.58	5e-64	0.7
2592	gi|223648680|ACN11098.1	Dolichyl-diphosphooligosaccharide--protein glycosyltransferase subunit 1 precursor [Salmo salar]	950	950	0.66	0	0.86
2592	gi|226237500|BAH47262.1	jak2 [Danio rerio]	1018	1410	0.91	0	0.88
2592	gi|355564419|EHH20919.1	PREDICTED: ubiquitin carboxyl-terminal hydrolase 15 isoform 3 [Macaca mulatta]	442	1294	0.97	0	1
2591	gi|326670624|XP_001923040.3	PREDICTED: poliovirus receptor [Danio rerio]	254	254	0.39	6e-65	0.42	9:20,711K-20,806K bp
2591	gi|292627047|XP_696106.3	PREDICTED: polynucleotide 5'-hydroxyl-kinase NOL9 [Danio rerio]	983	983	0.85	0	0.66	23:25,240,800-25,260,100 bp
2591	gi|47224962|CAF97377.1	unnamed protein product [Tetraodon nigroviridis]	712	712	0.59	0	0.71
2591	gi|318066049|NP_001187010.1	CD18 [Ictalurus punctatus]	1066	1066	0.88	0	0.71
2591	gi|41054059|NP_956174.1	acylglycerol kinase, mitochondrial precursor [Danio rerio]	633	633	0.49	5e-179	0.78	18:20,312,300-20,322,400 bp
2591	gi|116004515|NP_001070615.1	hypothetical protein LOC558558 [Danio rerio]	365	584	0.45	3e-157	0.88	25:22,440,100-22,454,500 bp
2591	gi|70887709|NP_001020701.1	translocation protein SEC62 [Danio rerio]	285	546	0.34	3e-74	0.96	2:36,963,900-36,987,400 bp
2590	gi|160773192|AAI55144.1	Si:dkey-218f9.5 protein [Danio rerio]	638	638	0.6	2e-180	0.65
2590	gi|213511818|NP_001133980.1	SH2 domain-containing protein 4A [Salmo salar]	261	457	0.38	2e-72	0.77
2589	gi|334347665|XP_003341960.1	PREDICTED: LOW QUALITY PROTEIN: cell cycle checkpoint control protein RAD9A-like [Monodelphis domestica]	308	308	0.45	4e-81	0.5
2589	gi|130497061|NP_001076413.1	vacuolar protein sorting-associated protein 72 homolog [Danio rerio]	476	476	0.43	6e-132	0.73	19:375,400-382,100 bp
2589	gi|213515326|NP_001133432.1	Junction plakoglobin [Salmo salar]	1145	1145	0.86	0	0.83
2588	gi|326665069|XP_001346027.3	PREDICTED: hypothetical protein LOC100007612 [Danio rerio]	367	367	0.41	4e-99	0.59	2:37,168,100-37,188,400 bp
2588	gi|326669531|XP_001919588.2	PREDICTED: DNA-dependent protein kinase catalytic subunit [Danio rerio]	964	1201	0.82	0	0.82	7:44,072K-44,132K bp
2588	gi|57525841|NP_001003570.1	major facilitator superfamily domain-containing protein 2A-B [Danio rerio] >sp|Q6DEJ6.1|MF2AB_DANRE RecName: Full=Major facilitator superfamily domain-containing protein 2A-B >gb|AAH77117.1| Major facilitator superfamily domain containing 2b [Danio rerio] >emb|CAK04287.1| novel protein [Danio rerio]	580	826	0.6	0	0.83	19:32,111,200-32,131,500 bp
2587	gi|308322227|ADO28251.1	annexin a2 [Ictalurus furcatus]	573	573	0.4	4e-161	0.89
2586	gi|47087409|NP_998602.1	folylpolyglutamate synthase, mitochondrial [Danio rerio]	54.7	54.7	0.03	8e-05	0.86	21:6,032,500-6,057,300 bp
2586	gi|148725889|CAN87863.1	novel protein (zgc:113159) [Danio rerio]	166	234	0.16	2e-46	0.91
2585	gi|309262409|XP_003085802.1	PREDICTED: hypothetical protein LOC100502865 [Mus musculus]	37.7	37.7	0.07	9.6	0.31
2585	gi|292620114|XP_002664185.1	PREDICTED: bifunctional protein NCOAT isoform 1 [Danio rerio]	1143	1143	0.78	0	0.88	13:11,740,700-11,762K bp
2584	gi|338173775|AEI83431.1	PREDICTED: pro-Pol polyprotein-like [Sus scrofa]	341	414	0.85	3e-106	0.4
2584	gi|94732202|CAK03951.1	novel protein similar to vertebrate homocysteine-inducible, endoplasmic reticulum stress-inducible, ubiquitin-like domain member 1 (HERPUD1) [Danio rerio]	246	416	0.46	1e-62	0.67
2584	gi|326671953|XP_002667675.2	PREDICTED: ubiquitin carboxyl-terminal hydrolase 48 [Danio rerio]	665	1316	0.94	0	0.91	11:37,290,400-37,318,700 bp
2583	gi|326676784|XP_689353.5	PREDICTED: neurabin-1 [Danio rerio]	352	352	0.47	2e-94	0.47	19:42,031K-42,131K bp
2582	gi|292629305|XP_002667348.1	PREDICTED: leucine-rich repeat-containing protein 41-like [Danio rerio]	207	207	0.23	5e-51	0.6	6:3,299,400-3,308,400 bp
2582	gi|55742557|NP_956454.1	zinc finger and BTB domain containing 2a [Danio rerio]	556	556	0.5	8e-156	0.65	17:7,625,500-7,633,100 bp
2582	gi|238650179|NP_001013464.2	glutamyl-tRNA(Gln) amidotransferase subunit B, mitochondrial-like [Danio rerio] >emb|CAE30383.2| novel protein similar to vertebrate PET112-like (yeast) protein (PET112L, zgc:103736) [Danio rerio] >emb|CAX15470.1| novel protein similar to vertebrate PET112-like (yeast) protein (PET112L, zgc:103736) [Danio rerio]	765	765	0.58	0	0.76	1:23,373K-23,419K bp
2582	gi|315585126|ADU34085.1	matrix metalloproteinase 9 [Ctenopharyngodon idella]	823	1120	0.76	0	0.82
2581	gi|326664748|XP_001918968.2	PREDICTED: rho GTPase-activating protein 21-B [Danio rerio]	944	944	0.82	0	0.71	2:12,082K-12,212K bp
2581	gi|41054954|NP_956760.1	protein tyrosine phosphatase, non-receptor type 2, a [Danio rerio]	547	547	0.48	3e-153	0.72	16:11,647,500-11,667,900 bp
2580	gi|255982811|CAP08955.1	fish virus induced TRIM protein [Oncorhynchus mykiss]	436	436	0.65	7e-120	0.43
2579	gi|47214075|CAF95332.1	unnamed protein product [Tetraodon nigroviridis]	346	523	0.68	5e-139	0.64
2579	gi|220672957|CAX13328.1	novel protein (zgc:158450) [Danio rerio]	567	606	0.47	5e-164	0.81
2578	gi|94733578|CAK04598.1	novel protein (zgc:55668) [Danio rerio]	900	900	0.8	0	0.76
2578	gi|308321357|ADO27830.1	tumor protein d54 [Ictalurus furcatus]	273	273	0.22	1e-70	0.79
[truncated: 20,598 more rows]
