# Supplementary material for: An Integrated Transcriptome-Wide Analysis of Cave and Surface Dwelling Astyanax mexicanus
Source: PLoS One. 2013 Feb 6;8(2):e55659. doi: 10.1371/journal.pone.0055659 (PMC3566029; doi:10.1371/journal.pone.0055659)
Supplement: Table S2 — Genotypic marker information used for linkage analysis in Astyanax . (XLS) [file pone.0055659.s006.xls]

## Sheet: Sheet1
	Category Color Key and Marker Totals
	Mapped	Grouped	Ungrouped	Uninformative	25%+ Ungenotyped	Failed Design	Total Markers
	65	9	26	20	5	7	132
	ASTYANAX_621	ASTYANAX_622	ASTYANAX_623	ASTYANAX_626	ASTYANAX_631	ASTYANAX_634	ASTYANAX_637	ASTYANAX_639	ASTYANAX_640	ASTYANAX_641	ASTYANAX_642	ASTYANAX_643	ASTYANAX_645	ASTYANAX_647	ASTYANAX_648	ASTYANAX_649	ASTYANAX_650	ASTYANAX_651	ASTYANAX_653	ASTYANAX_654	ASTYANAX_655	ASTYANAX_656	ASTYANAX_687	ASTYANAX_689	ASTYANAX_690	ASTYANAX_691	ASTYANAX_692	ASTYANAX_693	ASTYANAX_695	ASTYANAX_700	ASTYANAX_701	ASTYANAX_702	ASTYANAX_703	ASTYANAX_705	ASTYANAX_710	ASTYANAX_714	ASTYANAX_715	ASTYANAX_716	ASTYANAX_717	ASTYANAX_718	ASTYANAX_719	ASTYANAX_720	ASTYANAX_721	ASTYANAX_722	ASTYANAX_724	ASTYANAX_725	ASTYANAX_727	ASTYANAX_826	ASTYANAX_827
	ap2m1b	vasp	spty2d1	pak2a	mtmr9	chtopa	sdf4	nxph1	ccng2	ehd2	paqr5a	tgm1	zgc:158856	ncdn	ephx1	wrnip1	zgc:73167	tcea1	cyhr1	slc25a44a	myoc	tpm1	surf2	coro1ca	senp3a	zgc:110340	zmat5	mtmr12	ap2b1	ssb	nasp	slc9a7	pfkmb	cth1	ggh	mccc2	uck2a	mfn2	rad21l1	stambpb	abt1	nup53	lmo7a	ccnyl1	slc12a8	ttc21b	gsk3b	cul4a	pros1
Individual 1	C A	C A	A G	G A	G T	G T	T T	A T	C T	G A	C C	G G	G G	C T	A G	C T	G G	T T	G A	C C	G T	C T	A T	C A	C T	T T	C C	T A	G G	T T	G A	C T	G T	T C	A G	A A	G G	G T	A G	C T	T A	A T	A G	G G	T T	T T	G T	G A	C A
Individual 2	C C	A A	A G	G A	T T	G G	T T	A A	T T	A A	C C	G G	C C	C T	G G	C T	G G	T T	G A	C T	G G	C T	A T	A A	T T	C T	C C	A A	G G	A A	G G	C C	T T	T C	A G	A T	G C	G T	A G	C T	T T	A T	A G	G G	G T	T T	G T	G G	C C
Individual 3	A A	C A	A A	G A	G T	G G	T T	A T	C C	G A	C C	G A	C G	T T	A G	C T	G T	T T	G A	T T	G T	T T	A T	C A	T T	C T	C C	A A	G G	T T	G A	C T	G T	T C	A G	T T	C C	G T	A G	C T	T T	A T	A G	G G	G T	A T	G T	G G	C C
Individual 4	C A	C A	A A	G G	T T	G G	G T	A A	T T	A A	C C	G A	C C	C C	G G	C C	G T	T T	A A	C T	G G	T T	A T	A A	T T	C C	C T	A A	G G	T T	G A	C T	G T	T T	G G	A T	G C	G T	A G	C T	T A	T T	A G	G G	T T	T T	G G	G A	C A
Individual 5	C A	C A	A A	G A	G T	G T	G T	A T	T T	G A	C C	G A	C G	C T	A G	C T	T T	C C	G A	C T	G T	T T	A T	C C	T T	C T	C C	A A	G G	A A	G G	C C	T T	T C	A A	A T	G C	G G	A A	C C	T T	A T	A A	T T	G G	A A	T T	A A	A A
Individual 6	C A	C A	G G	G G	G T	G T	G G	A T	C C	G A	C C	A A	G G	T T	G G	C C	T T	T T	G G	C C	G G	C C	A T	A A	T T	C T	0 0	A A	A G	A T	G G	C C	T T	T T	A G	A T	G C	T T	G G	T T	T A	A T	A A	T T	G G	A A	T T	G A	C A
Individual 7	C A	C C	A G	G A	T T	G T	T T	A T	C T	G G	G G	G A	G G	C T	G G	C T	G T	T T	G A	C C	G G	C T	A T	C A	C T	C T	C T	T A	A G	T T	G A	C T	G T	T C	A G	A T	G C	G G	A A	C T	T T	T T	A A	T T	G G	A A	G T	G G	C C
Individual 8	C C	0 0	G G	G A	G T	G T	G T	A T	T T	G A	0 0	A A	C G	T T	A G	C T	T T	T T	G G	C T	T T	C C	A T	C A	T T	C T	C C	A A	G G	T T	G A	C T	G T	T C	A G	0 0	C C	G T	0 0	C T	T T	T T	A G	G G	T T	A T	G G	G G	C C
Individual 9	C A	C A	A G	G A	T T	G G	G T	A A	T T	G G	G G	G G	C C	C T	G G	C C	G G	T T	G A	T T	G G	T T	T T	A A	C C	C T	C T	A A	G G	A A	G G	C C	T T	T T	A G	A T	G C	G G	A A	C T	T T	A T	A G	G G	G T	A T	G T	G G	C C
Individual 10	0 0	C C	A A	G A	T T	G T	G T	A T	C T	G G	G G	G G	C G	C T	A G	C T	0 0	T T	G A	C T	G G	C T	A T	A A	C T	C T	0 0	A A	A G	A T	G G	C C	T T	0 0	A A	A T	G C	G T	A G	0 0	T A	T T	A G	T T	G T	A A	G T	G A	C A
Individual 11	A A	C A	A G	G A	G G	G G	G T	A A	T T	G A	C C	G G	C G	C T	A A	C C	G G	T T	G A	C T	T T	C T	T T	C A	C C	C C	C T	A A	A G	A T	G A	T T	G T	T T	A G	A A	G G	G T	A G	C T	T A	A T	A G	G G	G T	A T	G T	G A	C A
Individual 12	A A	C C	G G	G A	G G	G T	G G	A T	C C	G G	0 0	A A	C G	C C	A A	C C	T T	T T	A A	C C	T T	C C	A T	C A	T T	C T	C C	A A	A A	A A	G A	T T	G T	T T	A G	T T	C C	G G	A A	C C	T T	A T	A A	G G	G T	A T	G T	G A	C A
Individual 13	C A	C A	A G	A A	G T	G G	G T	A T	T T	G A	C C	G G	C C	C T	A G	C T	G G	C C	G A	C T	G T	C T	T T	A A	C T	T T	C T	A A	A G	A A	G G	C C	T T	T C	A A	A T	G C	G T	A G	C T	T A	T T	A G	G G	G T	A T	G G	G A	C A
Individual 14	C C	A A	G G	G A	G T	G G	G G	A A	C T	A A	C C	A A	C G	C T	G G	C T	T T	C C	G A	C C	G G	C C	A T	C A	C T	C T	C T	T A	A G	T T	G A	C T	G T	T C	A A	T T	C C	G G	A A	C C	T T	T T	A G	G G	T T	A T	G G	A A	A A
Individual 15	C A	C A	G G	G G	T T	G G	T T	A A	C T	G A	C C	A A	C G	T T	G G	C C	T T	T T	G G	C T	G G	C T	A T	C A	T T	C T	C T	T A	A G	T T	G A	C T	G T	T T	G G	T T	C C	G T	A G	C T	T T	T T	A G	G G	T T	T T	G G	G A	C A
Individual 16	C A	C A	G G	G G	T T	G G	G T	A A	C T	G A	0 0	G A	C C	C T	G G	C C	G G	T T	G G	C C	G G	C C	A T	C A	T T	C C	C T	A A	A G	T T	G A	C T	G T	T T	G G	A A	G G	T T	G G	T T	T A	T T	A G	0 0	T T	T T	G G	G A	C A
Individual 17	C C	A A	A G	G G	T T	G T	G G	A T	C T	A A	C C	A A	C G	C C	G G	C C	T T	T T	A A	C T	G G	C T	T T	C C	C T	C C	C C	T A	G G	A T	G A	T T	G T	T T	G G	A T	G C	G T	A G	C T	T T	A T	A G	0 0	G T	A T	G T	G A	C A
Individual 18	C C	A A	A G	A A	G G	G T	G G	A T	T T	G A	C C	G G	C G	T T	A A	C T	G T	C C	G G	C T	T T	C T	T T	C A	C T	0 0	C T	A A	A G	A A	G G	T T	G T	T C	A A	A T	G C	T T	G G	T T	T A	T T	A G	G G	T T	T T	G G	G G	C C
Individual 19	C A	C A	A A	G A	G T	G T	G T	A A	T T	G A	C C	G A	C C	T T	A G	C C	T T	T T	G G	T T	G T	T T	A T	A A	T T	C T	C T	A A	A G	A A	G G	C C	T T	T T	A G	A A	G G	T T	G G	T T	T A	T T	A A	T T	G G	A A	T T	A A	A A
Individual 20	C C	C A	A G	A A	G T	G T	G G	A A	C C	G A	0 0	G A	G G	C T	A G	C T	G G	C C	G A	C T	G T	C T	T T	C A	C T	C C	C T	T A	A A	T T	G A	C T	G T	T C	A A	A T	G C	G T	A G	C T	T T	A T	A G	G G	T T	T T	G G	G A	C A
Individual 21	C C	C A	G G	G A	T T	G G	T T	A A	C T	G A	C C	G A	C C	T T	G G	C T	T T	T T	G G	C T	G G	C C	A T	C A	T T	C C	C C	A A	G G	A A	G G	T T	G G	T C	A G	T T	C C	G G	A A	C C	T A	T T	A A	T T	G G	A A	G T	G A	C A
Individual 22	C A	C A	G G	G A	G T	G G	G T	A A	C T	A A	C C	G G	C G	T T	A G	C C	G G	T T	G G	C C	G T	C C	T T	C A	C T	C C	C T	T A	A G	A T	G G	C C	T T	T T	G G	T T	C C	G T	A G	C T	T T	T T	A A	T T	G T	A T	G T	G G	C C
Individual 23	C A	C A	A A	A A	T T	G T	G T	A T	C T	G A	C C	G A	C G	C C	A G	C T	G T	C C	A A	T T	G T	T T	T T	C A	C T	C C	C C	T A	A G	A A	G G	C C	G T	T C	A A	A A	G G	T T	G G	T T	T A	T T	A G	G G	T T	T T	G G	A A	A A
Individual 24	A A	C C	G G	G A	G G	G T	G G	A T	C T	G A	0 0	G A	G G	C C	A G	C C	G T	T T	A A	C C	T T	C C	A T	C C	T T	C T	C C	T A	G G	T T	G A	C T	G T	T T	G G	A T	G C	G T	A G	C T	T A	T T	A A	T T	G G	A A	T T	G A	C A
Individual 25	A A	C C	A A	G A	G T	G G	T T	A A	C T	G G	G G	G G	C G	T T	A G	C C	G G	T T	G G	C T	G T	T T	A T	C A	C C	C T	C T	A A	A G	T T	G A	C T	G T	T T	A G	A T	G C	G T	A G	C T	T T	A T	A G	G G	G T	0 0	G T	G A	C A
Individual 26	C A	C A	A G	G A	G T	G G	G T	A A	C C	G G	C C	A A	G G	T T	A G	C T	T T	T T	G G	C T	G T	C T	A T	C A	C T	T T	C C	T A	A G	A T	G A	T T	G T	T C	A G	A T	G C	G G	A A	C C	T T	A T	A G	G G	G T	A T	G T	G A	C A
Individual 27	C C	C A	A G	G G	T T	G T	G T	A T	C T	G A	C C	G A	C G	C C	G G	C C	G T	T T	A A	C T	G G	C T	T T	C C	C T	C C	C C	A A	G G	A T	G A	T T	T T	T T	G G	A A	G G	G G	A A	C C	T T	T T	A G	G G	G T	A T	G T	G G	C C
Individual 28	A A	C C	A A	G G	G T	G T	G T	A T	C C	G A	C C	A A	C G	C C	A G	C C	T T	T T	A A	C C	G T	C T	A T	C A	C T	C T	C T	A A	A G	T T	G A	C T	G T	T T	G G	A A	G G	G T	A G	C T	T A	0 0	A G	G G	G G	A T	T T	G G	C C
Individual 29	C A	C A	A G	G G	T T	G G	T T	A A	T T	G A	C C	G A	C G	C T	A G	C C	G T	T T	G A	C T	G T	C T	A T	A A	T T	T T	C T	A A	A G	T T	G A	C T	G T	T T	G G	A T	G C	G T	A G	C T	T T	A T	A A	T T	G G	A A	T T	G G	C C
Individual 30	C A	C C	A G	G A	G T	G T	G G	A T	T T	G G	G G	G A	C C	C C	A G	C T	T T	T T	A A	C T	G T	C T	A T	A A	C T	T T	C T	A A	A G	A T	G G	C C	T T	T C	A G	A A	G G	T T	G G	T T	T A	T T	A A	T T	G T	A T	G T	G A	C A
Individual 31	C A	C A	G G	0 0	G T	G G	G T	A A	C C	A A	C C	G A	C G	C T	A G	C T	G G	T T	G A	C T	G T	C C	A T	C C	C T	C T	C C	T A	G G	A T	G G	C C	T T	T C	A G	A A	G G	G T	A G	C T	T A	T T	A A	T T	G G	A A	0 0	G G	C C
Individual 32	C A	C A	A G	G A	G G	G T	G G	A T	C T	G A	0 0	A A	C G	C C	A A	C C	T T	T T	A A	C C	T T	C T	T T	C A	C T	C C	C T	T A	A G	A T	G A	T T	G T	T C	A G	T T	C C	G G	A A	C C	T T	T T	A G	T T	G T	A T	G T	G A	C A
Individual 33	C C	C A	A A	G G	G T	G G	G T	A T	C T	G A	C C	A A	C C	C T	A G	C C	T T	T T	G A	C T	G T	C T	T T	A A	C T	C T	C C	A A	A G	A T	G A	T T	G T	T T	G G	T T	C C	G T	A G	C T	T T	T T	A G	G G	G T	A T	G T	G A	C A
Individual 34	C C	A A	A A	G G	G T	G T	G G	A T	C T	A A	C C	G A	C G	C C	A G	C C	T T	T T	A A	T T	G T	T T	A T	C C	T T	C T	C T	T A	A G	T T	G A	C T	G T	T T	G G	A T	G C	0 0	A G	C T	T T	A T	A G	G G	G T	A T	G T	A A	A A
Individual 35	C C	A A	A G	G A	G T	G T	G G	A T	C T	A A	C C	G A	G G	T T	A G	C T	T T	T T	G G	C C	G T	C T	A T	C A	T T	C T	C C	T A	A G	A T	G A	T T	G T	T C	A G	A A	G G	T T	G G	T T	T A	T T	A G	G G	T T	T T	G T	G A	C A
Individual 36	0 0	C C	A A	G A	G T	G G	G G	A A	T T	G G	G G	A A	C C	C T	A G	C C	0 0	T T	G A	T T	G T	T T	T T	C C	C C	T T	0 0	T A	A G	A A	G A	T T	G T	0 0	A G	A T	G C	T T	G G	0 0	T A	A T	A A	T T	G G	A A	T T	G A	C A
Individual 37	A A	C C	A A	G A	G T	G T	G G	A T	T T	G A	C C	G A	C G	C C	A G	C T	T T	T T	A A	C T	G T	T T	T T	C C	C T	T T	C T	T A	A G	T T	G A	C T	G T	T C	A G	A T	G C	G T	A G	C T	T T	A T	A G	T T	G T	A T	G T	A A	A A
Individual 38	C C	A A	G G	A A	T T	G G	G T	A A	T T	A A	C C	A A	C G	T T	G G	C T	T T	C C	G G	C C	G G	C C	A T	C C	C T	C C	C T	T A	G G	T T	G A	C T	G T	T C	A A	A T	G C	G T	A G	C T	T A	A T	A G	G G	G T	A T	G T	G G	C C
Individual 39	C C	A A	G G	A A	G T	G T	G G	A T	C T	A A	C C	G A	C C	C C	A G	C T	T T	C C	A A	C C	G T	C C	A T	C A	C T	C T	C C	T A	G G	A T	G A	T T	G T	T C	A A	T T	C C	G T	A G	C T	T T	T T	A G	G G	T T	A T	G G	G A	C A
Individual 40	A A	C C	G G	A A	T T	G T	T T	A T	C T	G G	G G	G A	C C	C C	G G	C T	G T	C C	A A	C C	G G	C C	A T	C A	T T	C T	C T	T A	A G	T T	G A	C T	G T	T C	A A	A T	G C	T T	G G	T T	T A	A T	A G	G G	T T	T T	G G	G A	C A
Individual 41	C A	C A	A G	A A	G T	G T	G G	A T	T T	G G	G G	A A	C G	T T	A G	C T	T T	C C	G G	T T	G T	C T	A T	C A	T T	C T	C T	T A	A G	A A	G G	C C	T T	T C	A A	A T	G C	T T	G G	C T	T A	A T	A G	G G	T T	T T	G G	A A	A A
Individual 42	C A	C C	A G	G A	G T	G T	G G	A T	C C	G G	G G	A A	G G	C T	A G	C C	T T	T T	G A	T T	G T	C T	A T	A A	T T	C C	C C	A A	G G	A A	G G	C C	T T	T T	A G	T T	C C	G G	A A	C C	T T	T T	A G	G G	T T	T T	G G	G G	C C
Individual 43	C A	C A	A G	A A	T T	G T	G T	A T	C C	G A	C C	G A	G G	C C	G G	C T	G T	T T	A A	T T	G G	C T	A T	C C	C T	C T	C T	T A	A G	A T	G A	T T	G T	T C	A G	A T	G C	G T	A G	C T	T A	T T	A G	G G	T T	A T	G G	A A	A A
Individual 44	C A	C A	A G	G A	G T	G T	G G	A T	T T	A A	C C	G A	C G	C T	A G	C T	T T	T T	G A	C T	G T	C T	T T	C A	C T	C C	C T	T A	A G	A T	G G	C C	T T	T T	A G	T T	C C	G G	A A	C C	T T	A T	A G	G G	G T	A T	G T	A A	A A
Individual 45	C A	C A	A G	G A	G G	G T	G T	A A	C T	A A	C C	A A	C C	C T	A G	C C	T T	T T	G A	C T	G T	C T	A T	C C	C C	C T	C T	T A	A G	A A	G A	T T	G T	T T	A G	T T	C C	G G	A A	C C	T T	T T	A A	G G	G T	A T	G T	G G	C C
Individual 46	C A	C A	A G	G G	G G	G T	G G	A T	C C	G A	C C	G A	G G	C C	A A	C C	T T	T T	A A	C C	T T	C C	T T	C C	C T	C C	C T	T A	A G	A A	G A	T T	G T	T T	G G	A A	G G	T T	G G	T T	T A	T T	A G	G G	T T	T T	G G	G G	C C
Individual 47	C C	A A	A A	A A	G T	G T	G G	A T	T T	G A	C C	A A	C G	C C	A G	C T	T T	C C	A A	T T	G T	T T	T T	A A	C T	C C	C T	A A	A G	A T	G A	T T	G T	T C	A A	A T	G C	G G	A A	C C	T A	A T	A G	G G	G G	A T	T T	G A	C A
Individual 48	C A	C A	A A	G A	T T	G T	G T	A A	T T	G A	0 0	G A	C C	C T	G G	C C	T T	T T	G A	C T	G T	T T	A T	C A	T T	C T	C T	T A	A G	A T	G A	T T	G T	T T	A G	T T	C C	G T	A G	C T	T T	A T	A G	T T	G T	A T	T T	G G	C C
Individual 49	C C	C A	A A	G A	G T	G G	T T	A A	C T	G A	C C	G A	C G	C T	A G	C T	G T	T T	G A	T T	G T	T T	T T	A A	C T	C T	C T	A A	A G	A T	G A	T T	G T	T C	A G	A T	G C	T T	G G	T T	T A	T T	A G	G G	G T	A T	G G	G A	C A
Individual 50	A A	C C	G G	G A	G T	G T	G G	A A	C C	G G	G G	G A	G G	T T	A G	C C	T T	T T	G G	C T	G T	C T	A T	A A	T T	C C	C T	A A	A G	T T	G A	C T	G T	T T	A G	T T	C C	G G	A A	C C	T T	T T	A G	G G	T T	T T	G G	A A	A A
Individual 51	C A	C C	A G	G A	G T	G G	G T	A A	C T	G G	G G	A A	C G	C T	A G	C T	T T	T T	G A	C T	G T	C T	A T	C A	T T	C T	C C	T A	G G	A T	G G	C C	T T	T C	A G	A T	G C	T T	G G	T T	T A	T T	A G	G G	G T	A T	G T	G A	C A
Individual 52	A A	C C	G G	A A	G T	G G	G T	A A	T T	G G	G G	A A	C G	T T	G G	C T	T T	C C	G G	C C	G T	C C	A T	C C	C T	T T	C C	T A	G G	T T	G A	C T	G T	T C	A A	T T	C C	G T	A G	C T	T T	T T	A G	G G	G T	A T	G T	A A	A A
Individual 53	A A	C C	G G	A A	G T	G G	G T	A A	T T	G G	0 0	A A	C G	T T	G G	C T	T T	C C	G G	C C	G T	C C	A T	C C	C T	T T	C C	T A	G G	T T	G A	C T	G T	T C	A A	T T	C C	G T	A G	C T	T T	T T	A G	G G	G T	A T	G T	A A	A A
Individual 54	C A	C A	A G	G A	G G	G G	G G	A A	C C	A A	C C	G A	G G	C T	A G	C T	T T	T T	G A	C T	T T	C T	T T	A A	C T	C T	C T	A A	A G	T T	G A	C T	G T	T C	A G	A A	G G	G T	A G	C T	T A	A T	A G	G G	G G	A T	T T	G A	C A
Individual 55	A A	C C	A G	G G	G T	G T	T T	A T	C T	G A	C C	G G	G G	T T	A G	C C	G G	T T	G A	T T	G T	C T	A T	C A	T T	C T	C C	T A	G G	T T	G A	C T	G T	T T	G G	T T	C C	G T	A G	C T	T T	T T	A G	G G	T T	A T	G G	G A	C A
Individual 56	A A	C A	G G	G A	T T	G G	0 0	A A	C T	G A	0 0	G A	C C	T T	A G	C T	T T	T T	G G	C C	G T	C C	A T	C A	C T	C T	C T	A A	A G	A A	G G	C T	0 0	T C	A G	A A	G G	G T	A G	C T	T A	A T	A G	G G	0 0	A T	G T	G A	C A
Individual 57	C C	C A	A G	0 0	G G	G G	G T	A A	C C	G A	C C	G G	C G	C C	A A	C T	G T	T T	A A	T T	T T	C T	T T	C A	C C	C C	T T	T A	A A	A A	G A	C C	T T	T C	A G	T T	C C	G T	A A	C C	T T	T T	A G	G G	T T	A T	G G	G G	C C
Individual 58	C A	C A	A G	G G	G T	G G	G T	A A	T T	G A	C C	G A	C G	C C	A G	C C	T T	T T	A A	C T	G T	C T	T T	C A	C T	C T	C T	T A	A G	A A	G G	C C	T T	T T	G G	A T	G C	T T	G G	T T	T A	T T	A G	G G	T T	T T	G G	G A	C A
Individual 59	C C	A A	A A	G G	G G	G G	G G	A A	T T	A A	C C	G A	C C	T T	A A	C C	T T	T T	G G	T T	T T	T T	T T	C C	C T	T T	C T	T A	A G	A T	G G	C C	T T	T T	A G	T T	C C	G T	A G	C T	T T	T T	A G	G G	G T	A T	G T	G A	C A
Individual 60	C A	C A	A A	G A	G T	G G	T T	A A	T T	G A	G G	G A	C G	0 0	A G	C C	0 0	T T	A A	C T	G T	T T	A T	A A	C T	T T	0 0	A A	A G	T T	G G	C C	T T	T T	0 0	A A	G C	G T	A G	0 0	T A	T T	A A	T T	G T	A A	G T	G A	C A
Individual 61	C A	C C	A G	G A	G G	G T	G T	A T	C T	G G	G G	A A	C G	C T	A A	C T	T T	T T	G A	C T	T T	C T	T T	C A	T T	T T	T T	T A	A A	A A	G G	C C	T T	T C	A G	T T	C C	G G	A A	C C	T T	A T	A A	T T	G G	A A	T T	A A	A A
Individual 62	C C	A A	A G	G G	T T	G T	G G	A T	C T	A A	C C	A A	G G	C T	G G	C C	T T	T T	G A	C T	G G	C T	A T	A A	T T	C T	C C	A A	G G	A A	G A	T T	G T	T T	A G	A T	G C	G T	G G	T T	T T	T T	A G	G G	T T	T T	G G	G A	C A
Individual 63	C A	C A	G G	A A	T T	G G	G T	A A	C T	G G	G G	G A	C G	C T	G G	C T	G G	C C	G A	C C	G G	C C	A T	C A	C T	C T	C T	A A	G G	A A	G G	C C	T T	T C	A A	A A	G G	G T	A G	C T	T A	T T	A G	G G	G T	A T	G T	A A	A A
Individual 64	A A	C C	A G	G A	G T	G T	G G	A T	C T	G A	0 0	A A	C G	C C	A G	C T	T T	T T	A A	T T	G T	T T	A T	A A	C T	C C	C T	A A	A G	A T	G A	T T	G T	T C	A G	A T	G C	T T	G G	C T	T A	T T	A G	G G	T T	T T	G G	G A	C A
Individual 65	A A	C C	A G	G A	G T	G T	G T	A T	C C	G G	G G	G G	G G	C T	A G	C T	G T	T T	G A	C T	G T	C T	A T	A A	C T	C C	C T	A A	A G	T T	G A	C T	G T	T C	A G	A T	G C	G G	A A	C C	T A	T T	A G	G G	T T	T T	G G	G A	C A
Individual 66	A A	C C	A G	A A	T T	G T	G T	A T	C C	G G	G G	G A	G G	C T	G G	C T	T T	C C	G A	T T	G G	C T	A T	A A	C T	C T	C C	A A	G G	A A	G G	C C	T T	T C	A A	A A	G G	T T	G G	C T	T A	A T	A G	T T	G T	A T	G T	G A	C A
Individual 67	A A	C A	G G	A A	G G	G T	G G	A T	T T	G A	C C	A A	C G	C T	A G	C T	T T	C C	G A	C C	G T	C C	T T	A A	C T	C T	T T	A A	A A	T T	G A	C T	G T	T C	A A	A T	G C	G T	A G	C T	T A	A T	A A	T T	G G	A A	T T	A A	A A
Individual 68	C A	C A	A G	G A	G T	G G	G T	A A	C C	G G	G G	A A	G G	T T	A A	C C	T T	T T	G G	C C	G T	C T	T T	C C	T T	T T	C T	T A	A A	T T	G A	C T	G T	T T	A G	A T	G C	G T	A G	C T	T A	0 0	A G	G G	G T	A T	G T	G A	C A
Individual 69	C C	A A	G G	A A	T T	G G	G T	A A	C T	A A	C C	G G	G G	C T	G G	C T	G G	C C	G A	C T	G G	C T	T T	A A	C C	T T	C C	A A	G G	A A	G G	C C	T T	T C	A A	A T	G C	T T	G G	T T	T A	A T	A G	G G	G G	A A	T T	G A	C A
Individual 70	C A	C A	A G	G A	G T	G G	T T	A A	T T	G A	C C	G G	C C	C T	A G	C C	G G	T T	G A	C C	G T	C C	T T	C A	C T	C C	T T	A A	A G	A T	G A	T T	G T	T T	A G	T T	C C	G G	A A	C C	T T	A T	A A	T T	G G	A A	T T	A A	A A
Individual 71	A A	C C	A G	G G	G T	G G	G G	A A	T T	G G	G G	A A	C C	T T	A G	C C	T T	T T	G G	C T	G T	C T	A T	A A	T T	T T	C T	A A	A G	T T	G A	C T	G T	T T	G G	T T	C C	G G	A A	C C	T T	A T	A G	G G	T T	T T	G T	A A	A A
Individual 72	C A	C A	A G	G G	G T	G G	G T	A A	C C	G A	0 0	A A	C G	C T	A G	C C	T T	T T	G A	C T	G T	C T	T T	C A	C T	C T	T T	A A	A A	A T	G A	T T	G T	T T	G G	T T	C C	G T	A G	C T	T A	T T	A G	T T	G T	A T	G T	G G	C C
Individual 73	A A	C C	A A	G A	T T	G G	G T	A A	T T	G G	G G	G A	C G	C C	A G	C C	T T	T T	G A	C T	G T	T T	A T	C A	T T	T T	C C	A A	G G	A A	G A	T T	G T	T T	A G	A A	G G	T T	G G	T T	T A	T T	A G	G G	T T	T T	G G	G A	C A
Individual 74	C A	C A	A G	G A	G T	G G	T T	A A	T T	G A	C C	G A	C C	C T	A G	C C	G T	T T	G A	C C	G T	C C	T T	C C	C C	T T	C T	T A	A G	A A	G G	C C	T T	T T	A G	A T	G C	G G	A G	C T	T T	A T	A A	T T	G G	A A	T T	G A	C A
Individual 75	C A	A A	G G	G A	T T	G G	G T	A A	C T	A A	C C	G A	C G	C T	G G	C C	G T	T T	G A	C T	G G	C C	A T	A A	C T	C T	C C	A A	G G	A A	G G	C C	T T	T T	A G	T T	C C	G G	A A	C C	T T	A T	A G	G G	G T	A T	G T	G A	C A
Individual 76	C A	C A	A G	G A	G T	G G	G T	A A	C T	G A	C C	G G	C G	C T	A G	C C	G G	T T	G A	T T	G T	C T	A T	C C	T T	C C	C C	T A	G G	T T	G A	C T	G T	T T	A G	A T	G C	G T	A G	C T	T A	A T	A G	G G	G T	A T	G T	A A	A A
Individual 77	C C	A A	A A	A A	T T	G T	G G	A T	C T	A A	C C	G A	G G	C T	A G	C T	T T	C C	G A	C C	G G	T T	A T	A A	T T	C T	C C	A A	G G	A T	G G	C C	T T	T C	A A	A T	G C	G T	A G	C T	T T	T T	A G	G G	T T	T T	G G	G G	C C
Individual 78	C C	A A	A G	G G	T T	G T	T T	A T	C T	A A	C C	G G	C G	C C	G G	C C	G G	T T	A A	C C	G G	C T	A T	C A	T T	C T	C C	A A	G G	A A	G A	T T	G T	T T	G G	A A	G G	T T	G G	T T	T A	A T	A G	G G	G T	T T	G T	G A	C A
Individual 79	C C	A A	G G	G A	G T	G G	G G	A A	C C	G A	0 0	G A	G G	C T	A G	C T	T T	T T	G A	C C	G T	C C	A T	A A	T T	C C	C C	A A	A G	T T	G A	C T	G T	T C	A G	A T	G C	G T	A G	C T	T T	A T	A G	G G	T T	T T	G T	G G	C C
Individual 80	C C	A A	A G	G G	T T	G T	G T	A T	C T	G A	C C	G A	C G	T T	G G	C C	G G	T T	G G	C T	G G	C T	A T	C A	T T	C T	C T	A A	A G	T T	G A	C T	G T	T T	G G	T T	C C	G T	A G	C T	T T	A T	A G	G G	G T	A T	G T	G G	C C
Individual 81	A A	C A	A G	G A	G T	G G	G T	A A	C T	A A	C C	G A	C C	C T	A G	C T	T T	T T	G A	C T	G T	C T	T T	C A	C C	T T	C T	A A	A G	A T	G G	C C	T T	T C	A G	A T	G C	G G	A A	C C	T T	A T	A A	T T	G G	A A	T T	G A	C A
Individual 82	C C	C A	A G	G A	G T	G T	G T	A A	C T	G A	C C	G A	C G	C T	A G	C T	T T	T T	G A	C T	G T	C T	A T	C A	C T	C T	C C	A A	G G	T T	G A	C T	G T	T C	A G	A T	G C	G G	A A	C C	T T	A T	A G	G G	G G	A A	T T	G G	C C
Individual 83	C C	A A	A A	G G	T T	G G	G G	A A	C T	A A	C C	G A	C G	T T	G G	C C	T T	T T	G G	C T	G G	T T	A T	C C	C T	T T	C T	T A	G G	A A	G G	C C	T T	T T	G G	A T	G C	T T	G G	T T	T A	T T	A A	T T	G T	A A	G T	G A	C A
Individual 84	C A	A A	A G	A A	G T	G G	G T	A A	C C	A A	C C	G G	C G	T T	A G	C T	G G	C C	G G	C T	G T	C T	T T	C A	C C	C C	C T	A A	A G	A A	G A	T T	G T	T C	A A	A T	G C	G T	A G	C T	T A	T T	A A	T T	G T	A T	G T	G G	C A
Individual 85	C C	A A	A G	G A	G T	G T	G T	A T	C T	A A	C C	A A	C G	C T	A G	C C	T T	T T	G A	C T	G T	C T	T T	C C	C C	C T	T T	T A	A G	A A	G A	T T	G T	T T	A G	A A	G G	T T	G G	T T	T A	A T	A G	G G	G T	A T	G G	A A	A A
Individual 86	A A	C C	G G	G A	G T	G G	G T	A A	C T	G A	C C	A A	C C	C T	G G	C C	T T	T T	G A	C C	G G	C C	T T	C C	C T	C T	C C	T A	A G	T T	G A	C T	G G	T T	A G	A T	G C	G T	A G	C T	T A	A T	A G	G G	G T	A T	G T	A A	A A
Individual 87	C A	C C	A G	G A	T T	G G	G T	A T	T T	G G	G G	G A	C G	C C	G G	C C	T T	T T	A A	T T	G G	C T	A T	C A	C T	C T	C C	A A	G G	A A	G A	T T	G T	T T	A G	A A	G G	G T	A G	C T	T A	T T	A G	G G	T T	T T	G G	G A	C A
Individual 88	A A	C A	G G	G G	G G	G T	G G	A T	C C	G A	C C	G A	G G	C C	A A	C C	T T	T T	A A	C T	T T	C C	A T	C C	T T	C T	C T	T A	A A	T T	G A	C T	G T	T T	G G	A T	G C	G T	A G	C T	T A	A T	A G	G G	G T	A A	G T	G G	C C
Individual 89	C C	A A	G G	G G	T T	G G	G T	A T	C T	G G	G G	A A	C G	C C	G G	C C	T T	T T	A A	C C	G G	C C	T T	C A	C C	C T	C C	A A	G G	A T	G A	T T	G T	T T	A G	A T	G C	G T	A G	C T	T A	A T	A A	G G	G G	A A	T T	A A	A A
Individual 90	C C	A A	G G	G G	G T	G T	G G	A T	C T	G G	C C	A A	C G	C T	G G	C C	T T	T T	G A	C C	G G	C C	A T	C C	C T	C T	C T	T A	G G	A A	G A	T T	G T	T T	G G	A T	G C	G T	A G	C T	T A	A T	A A	T T	G G	A A	T T	G A	C A
Individual 91	C A	C A	G G	G A	G G	G T	G G	A T	C T	G A	C C	A A	C G	C T	A A	C C	T T	T T	G A	C C	T T	C C	A T	C A	C T	C C	T T	A A	A A	A A	G A	T T	G T	T T	A G	A T	G C	T T	G G	T T	T A	A T	A G	G G	G T	T T	G T	G A	C A
Individual 92	A A	C C	A G	A A	G T	G G	G G	A A	C C	G A	G G	G A	C G	T T	A A	C T	T T	C C	G G	T T	T T	T T	A T	A A	C T	C C	C C	A A	A G	T T	A A	T T	G G	T C	A A	T T	C C	G G	A A	C C	T T	T T	A G	G G	G T	A T	G T	A A	A A
Individual 93	C A	C A	A A	A A	G G	G T	G G	A T	C C	G G	G G	A A	C G	C C	A A	C T	T T	C C	A A	T T	T T	T T	T T	C A	T T	T T	C T	A A	A G	A A	G A	T T	G T	T C	A A	A A	G G	T T	G G	T T	T A	T T	A G	G G	T T	T T	G G	G A	C A
Individual 94	C A	C C	A G	G A	G T	G T	T T	A T	C T	G G	G G	G G	C G	C T	A G	C C	G G	T T	G A	C T	G T	C T	T T	A A	C T	C T	T T	A A	A A	A A	G G	C C	T T	T T	A G	A A	G G	T T	G G	T T	T A	A T	A G	G G	G T	A T	G G	G G	C C
Individual 95	C A	A A	G G	G A	T T	G T	T T	A T	C T	A A	C C	G A	G G	C T	A G	C T	G G	T T	G A	C C	G T	C C	T T	C C	C T	T T	C C	T A	G G	T T	A A	T T	G G	T C	A G	T T	C C	G T	A G	C T	T T	A T	A A	G G	G G	A A	T T	G G	C C
Individual 96	C A	C A	A G	G A	G T	G G	G T	A A	C C	A A	C C	G A	C G	C T	A G	C C	T T	T T	G A	C T	G T	C T	T T	C C	C T	C C	C T	T A	G G	A A	G G	C C	T T	T T	G G	A T	G C	G T	A G	C T	T A	T T	A G	G G	T T	T T	G T	G A	C A
Individual 97	C A	A A	A G	G G	G G	G T	G G	A T	C T	G A	C C	A A	C G	T T	A G	C C	T T	T T	G A	C T	G T	C T	T T	C A	C T	C C	C T	T A	A G	A A	G A	T T	G T	T T	G G	A A	G G	T T	G G	T T	T A	T T	A G	G G	T T	T T	G G	G A	C A
Individual 98	C C	A A	G G	G A	T T	G T	G T	A T	T T	G A	C C	A A	C G	C C	A G	C C	T T	T T	A A	C T	G G	C C	A T	C A	T T	C T	C C	A A	A G	A T	G G	C C	T T	T C	A G	A T	G C	G T	A G	C T	T A	T T	A G	G G	T T	T T	G G	A A	A A
Individual 99	A A	C C	G G	G G	G G	G T	G T	A T	C T	G G	G G	A A	C C	C T	A G	C C	T T	T T	G A	C T	G T	C C	T T	C A	C T	C T	C T	T A	A G	A A	G G	C C	T T	T T	G G	A T	G C	G G	A A	C C	T T	T T	A G	G G	T T	A T	G T	G A	C A
Individual 100	C C	A A	G G	G G	G T	G T	G T	A A	C T	G A	C C	G A	C G	T T	A G	C C	G T	T T	G G	C T	G T	C C	A T	A A	T T	C T	C C	A A	G G	T T	G A	T T	G G	T T	G G	T T	C C	G G	A A	C C	T T	0 0	A A	T T	G G	A A	T T	G A	C A
Individual 101	A A	C C	G G	G A	G T	G G	G T	A A	C T	G G	G G	A A	C G	T T	A G	C C	T T	T T	G G	C C	G T	C C	T T	C A	C T	C C	C T	A A	A G	T T	A A	T T	G G	T T	G G	A A	G G	T T	G G	T T	T A	A T	A A	T T	G G	A A	T T	G A	C A
Individual 102	C A	C A	A G	G A	T T	G T	T T	A T	C T	G G	G G	G A	C C	C C	G G	C C	G T	T T	A A	T T	G G	C T	A T	C A	T T	T T	C T	A A	A G	T T	A A	T T	G G	T T	A G	A T	G C	G T	A G	C T	T T	A T	A G	G G	G G	A T	T T	G A	C A
Individual 103	A A	0 0	A G	G G	G G	G G	G T	A A	C T	G G	G G	G A	C C	C T	A A	C C	T T	T T	G A	C T	T T	C T	T T	C A	C T	C T	C T	T A	A G	T T	A A	T T	G G	T T	G G	A T	G C	G G	A A	C C	T T	T T	A A	T T	0 0	0 0	G T	A A	A A
Individual 104	C A	C A	G G	G A	G T	G G	G T	A A	T T	G G	C C	G A	C C	T T	A G	C C	T T	T T	G G	C T	G T	C T	A T	C A	T T	C T	C T	A A	A G	T T	A A	T T	G G	T T	G G	A T	G C	G T	A G	C C	T T	T T	A G	G G	G T	A T	G G	A A	A A
Individual 105	C A	C A	G G	G A	G G	G T	G T	A T	C T	G A	C C	A A	C G	C T	A A	C C	T T	T T	G A	C C	T T	C C	T T	A A	C C	T T	C T	A A	A G	T T	A A	T T	G G	T T	A G	A T	G C	G T	A G	C T	T A	0 0	A A	T T	G G	A A	T T	G A	C A
Individual 106	C A	C A	A G	G G	G T	G G	G T	A T	C T	G A	C C	A A	C G	C C	A A	C C	T T	T T	A A	T T	T T	C T	A T	A A	C T	C C	C T	A A	A G	T T	A A	T T	G G	T T	G G	T T	C C	G G	A A	C C	T T	A T	A A	T T	G G	A A	T T	A A	A A
Individual 107	A A	C C	A G	G A	G G	G T	G T	A T	C C	G G	G G	G A	G G	C T	A A	C C	G T	T T	A A	C T	T T	C T	T T	C C	C T	C T	C T	T A	A G	T T	A A	T T	G G	T T	A G	A A	G G	G T	A G	C T	T A	A T	A A	T T	G G	A A	T T	G G	C C
Individual 108	C A	C A	A A	G A	G T	G G	G T	A A	C T	A A	C C	G G	C G	C C	A G	C T	G G	T T	A A	C T	G T	T T	A T	C A	T T	T T	C T	A A	A G	T T	A A	T T	G G	T C	A G	A A	G G	T T	G G	T T	T A	T T	A G	G G	G T	A T	G G	G G	C C
Individual 109	C A	A A	G G	G G	T T	G T	G G	A T	C C	A A	C C	G A	C G	C T	G G	C C	T T	T T	G A	C T	G G	C C	A T	C A	C T	C T	C C	T A	G G	T T	A A	T T	G G	T T	G G	A T	G C	G T	A G	C T	T A	A T	A G	G G	T T	T T	G T	G A	C A
Individual 110	C A	C C	A G	G A	T T	G T	G T	A T	C T	G G	G G	G A	G G	C T	G G	C C	T T	T T	G A	C C	G G	C T	A T	A A	T T	C T	C C	A A	G G	T T	G A	T T	G G	T T	A G	A T	G C	G T	A G	C T	T T	A T	A G	G G	G T	A T	G T	G A	C A
Individual 111	A A	C C	A G	A A	G T	G T	G T	A T	C T	G G	G G	A A	C G	C C	G G	C T	T T	C C	A A	C T	G G	C T	A T	C C	C T	C T	C T	T A	A G	T T	A A	T T	G G	T C	A A	A T	G C	G G	A A	C C	T T	T T	A G	G G	G T	A T	G T	G G	C C
Individual 112	C A	C A	A A	G G	T T	G G	G G	A A	T T	A A	C C	G A	C C	C T	G G	C C	T T	T T	G A	T T	G G	T T	A T	C A	C T	C T	C T	T A	A G	T T	A A	T T	G G	T T	G G	T T	C C	G G	A A	C C	T T	T T	A G	G G	T T	A T	G G	G A	C A
Individual 113	C A	A A	G G	G G	G G	G T	G G	A T	C C	G A	C C	G A	C G	T T	A A	C C	T T	T T	G G	C T	T T	C C	T T	A A	C C	0 0	C T	A A	A G	A A	G G	C C	T T	T T	G G	T T	C C	G T	A G	C T	T T	T T	A A	G G	G G	A A	T T	G G	C C
Individual 114	C C	A A	A A	A A	G G	G T	T T	A T	T T	A A	C C	G A	C G	C C	A G	C T	T T	C C	A A	C T	G T	T T	T T	C C	C C	C T	T T	T A	A A	T T	A A	T T	G G	T C	A A	A T	G C	G T	A G	C T	T T	A T	A G	G G	T T	T T	G T	G A	C A
Individual 115	A A	C C	A G	G A	G T	G T	G T	A T	C T	G G	G G	G A	C G	C T	A G	C T	T T	T T	G A	C T	G T	C T	T T	A A	C C	C T	C T	A A	A G	T T	A A	T T	G G	T C	A G	T T	C C	G T	A G	C C	T T	T T	A G	G G	G T	A T	G T	A A	A A
Individual 116	C A	C C	G G	A A	G T	G T	G T	A T	C C	G G	G G	G A	G G	C T	A G	C T	T T	C C	G A	C C	G T	C C	T T	A A	C T	C T	C T	A A	A G	A A	G A	T T	G T	T C	A A	A T	G C	G G	A A	C C	T A	T T	A G	G G	T T	T T	G G	A A	A A
Individual 117	A A	C C	G G	G A	G G	G G	G T	A A	C T	G G	G G	G G	C G	T T	A A	C T	G G	T T	G G	C C	T T	C C	T T	A A	C T	C T	C T	A A	A A	T T	G A	C T	G T	T C	A G	A T	G C	G T	A G	C T	T A	A T	A G	G G	G T	A T	G T	G G	C C
Individual 118	A A	C C	A A	G G	G T	G G	G G	A A	C T	G A	C C	A A	G G	C T	A G	C C	T T	T T	G A	C T	G T	T T	A T	C A	C T	C T	C T	T A	A G	A T	G A	T T	G T	T T	G G	A A	G G	G T	A G	C T	T A	T T	A G	G G	G T	A T	G T	A A	A A
Individual 119	C A	C A	G G	G A	G G	G T	G T	A T	T T	G G	G G	A A	C G	C T	A A	C C	T T	T T	A A	C C	T T	C C	T T	A A	C T	C T	C T	A A	A G	T T	G A	C T	G T	T T	A G	T T	C C	G T	A G	C T	T T	T T	A A	T T	G G	A A	T T	G A	C A
Individual 120	C A	C A	A G	G A	G T	G T	T T	A A	T T	G A	C C	G A	C C	C T	A G	C C	G T	T T	G A	C C	G T	C T	T T	C A	C T	C T	T T	T A	A A	A T	G A	T T	G T	T T	A G	T T	C C	G G	A A	C C	T T	A T	A G	G G	G T	A T	G T	G A	C A
Individual 121	C A	C A	A A	G A	G G	G G	G G	A A	C T	G A	C C	G A	C G	C T	A A	C C	T T	T T	G A	C T	T T	C T	T T	C A	C C	C C	C T	A A	A G	A T	G A	T T	G T	T T	A G	T T	C C	G T	A G	C C	T T	T T	A G	G G	T T	T T	G G	G A	C A
Individual 122	C A	C A	A G	A A	G G	G T	G G	A T	T T	G A	C C	G A	C C	C T	A A	C T	T T	C C	A A	C C	T T	C T	T T	C A	C C	C T	C T	A A	A G	T T	G A	C T	G T	T C	A A	T T	C C	G G	A A	C C	T T	T T	A G	G G	G T	A T	G T	G A	C A
Individual 123	C A	C A	G G	G G	G G	G G	T T	A A	T T	G A	C C	G G	C C	C C	A A	C C	G T	T T	A A	C C	T T	C C	T T	C A	C T	C C	C T	T A	A G	A A	G A	T T	G T	T T	G G	T T	C C	G G	A A	C C	T T	A T	A G	G G	T T	T T	G G	G A	C A
Individual 124	C C	A A	A A	G A	T T	G G	T T	A A	C C	A A	C C	G A	G G	C T	G G	C T	G T	T T	G A	T T	G G	T T	A T	A A	T T	C T	C C	A A	G G	T T	A A	T T	G G	T C	A G	A T	G C	G G	A A	C C	T T	T T	A G	G G	T T	A T	G G	G A	C A
Individual 125	C C	C A	A G	G A	T T	G T	G G	A A	C C	G A	C C	A A	G G	T T	G G	C C	T T	T T	G G	T T	G G	C T	A T	0 0	T T	C T	C C	T A	A G	T T	A A	T T	G G	T T	A G	T T	C C	G T	A G	C T	T T	T T	A G	G G	G T	A T	G T	G A	C A
Individual 126	A A	C C	G G	A A	G G	G T	G T	A T	C T	G G	G G	A A	C G	C T	A A	C T	T T	C C	G A	C C	T T	C C	T T	C C	C T	T T	C T	T A	A G	A T	G A	T T	G T	T C	A A	A T	G C	G T	A G	C T	T A	A T	A A	G G	G G	A A	T T	G A	C A
Individual 127	A A	C A	G G	A A	G G	G T	G T	A T	C T	G A	0 0	G G	C G	C T	A A	C T	G G	C C	G A	C C	T T	C C	T T	C C	C C	C T	C T	T A	A G	T T	A A	C T	G T	T C	A A	A A	G G	T T	G G	T T	T A	A T	A G	G G	G G	A A	T T	A A	A A
Individual 128	C A	C A	G G	G G	G T	G G	T T	A T	C C	G A	C C	G A	G G	C T	A G	C C	G T	T T	G A	C T	G T	C T	A T	C C	C T	C T	C T	T A	A G	A A	G A	T T	G T	T T	G G	A A	G G	G T	A G	C T	T A	T T	A G	G G	T T	T T	G G	G A	C A
Individual 129	C A	C A	A A	G A	G T	G G	G G	A A	C T	G A	C G	A A	C G	T T	A G	T T	T T	0 0	G G	C T	G T	T T	T T	A A	C C	C T	T T	A A	G G	A A	G A	T T	G T	T C	A G	A A	G G	T T	G G	T T	A A	T T	A A	0 0	G G	A A	G T	0 0	A A
Individual 130	0 0	A A	A G	A A	G G	G G	G T	A A	C T	G A	C C	G A	C G	T T	A A	T T	0 0	C T	G G	T T	T T	T T	T T	C A	C C	C C	0 0	T A	A G	T T	G A	T T	G T	0 0	A A	A A	G G	T T	G G	0 0	A A	T T	A G	0 0	G T	A A	G T	A A	A A
Individual 131	C A	C A	A G	G A	G T	G T	G G	A T	C T	G A	C C	A A	G G	T T	A G	C T	G T	T T	G G	T T	G T	C T	A T	A A	C T	T T	C T	A A	A G	A A	G A	T T	G T	T T	A G	A T	G C	G T	A G	C C	T A	A T	A G	T T	G T	A A	T T	G G	C C
Individual 132	C A	C A	G G	G A	G G	G G	G G	A T	C T	A A	C C	G A	C G	C T	A G	C T	G T	T T	G A	C T	G T	C C	A T	C C	C T	C C	C T	A A	A G	T T	G A	T T	G T	T T	G G	A T	G C	G G	A A	C C	T A	A T	A G	G G	G T	A T	G T	G A	C A
Individual 133	C A	C A	A G	G G	G G	G T	G T	A T	C C	G A	0 0	G A	G G	C T	A G	C T	G T	T T	G A	C T	G T	C T	A T	C A	C T	C T	C C	T A	G G	A A	G G	0 0	T T	T T	G G	A A	G G	T T	G G	T T	T A	A T	A G	G G	G T	A T	G T	G A	C A
Individual 134	C A	C A	A G	A A	G G	G T	G G	A T	T T	G A	C C	G G	C C	C T	A A	T T	G G	C C	G A	T T	T T	T T	A T	C A	C T	C C	C T	T A	A G	A T	G A	T T	G T	C C	A A	A A	G G	T T	G G	T T	A A	T T	A G	G G	G T	A A	G T	A A	A A
Individual 135	C A	C A	A G	G A	G G	G G	T T	A A	C T	G A	C C	G A	G G	C T	A G	C C	G T	T T	G A	C T	G T	C T	A T	C A	C T	T T	C T	A A	A G	A A	G G	C C	T T	T C	A G	A A	G G	T T	G G	T T	A A	T T	A G	G G	T T	A T	G G	G G	C C
Individual 136	C A	C A	A A	A A	G T	G G	0 0	A A	T T	G A	0 0	G G	C C	C T	A G	C T	G G	C C	G G	0 0	G T	T T	A T	C C	T T	T T	C T	T A	G G	0 0	G G	0 0	0 0	C C	0 0	A T	G C	G T	A G	C T	T A	A T	A G	G G	0 0	A T	G T	G A	C A
Individual 137	C A	C A	A G	A A	G G	G T	G T	A T	C T	G A	C C	G A	C G	C C	A A	C T	G T	C C	A A	T T	T T	C T	T T	A A	C C	C T	C T	T A	A G	A T	G A	T T	G T	0 0	A A	A A	G G	G T	A G	C T	T A	A T	A G	G G	G T	A A	G T	G A	C A
Individual 138	C A	C C	A G	A A	G T	G G	T T	A A	C T	G G	G G	G G	C C	C T	A G	C T	G T	T T	G A	C T	G T	C T	A A	C A	T T	C T	C C	T A	G G	A T	G A	T T	G T	T C	A G	A T	G C	G T	A G	C T	T A	T T	A G	G G	G T	A T	G G	G A	C A
Individual 139	A A	C C	G G	A A	G T	G T	G G	A T	C C	G A	C C	A A	G G	C T	G G	T T	T T	C C	G A	C C	G T	C C	T T	C A	C C	C T	T T	A A	G G	A T	G A	T T	G T	C C	A A	A A	G G	T T	G G	T T	A A	T T	A G	G G	T T	A T	G G	G G	C C
Individual 140	C A	C A	A A	G A	G T	G G	G T	A A	T T	G G	G G	A A	C C	T T	A G	C T	T T	T T	G G	T T	G T	T T	A T	C A	C T	T T	C T	A A	G G	A T	G G	C C	T T	T T	G G	A A	G G	T T	G G	T T	A A	T T	A G	G G	G T	A T	G T	G A	C A
Individual 141	C C	C A	A G	G A	G T	G G	G T	A A	T T	G A	C C	G A	C G	C C	G G	C T	G T	T T	A A	T T	G G	T T	A T	C C	C T	C T	C T	T T	G G	A T	G A	T T	G T	T C	A G	A T	G C	G G	A A	C C	T A	A T	A G	G G	G T	A T	G T	G G	C C
Individual 142	C A	C A	G G	G G	G G	G G	G G	A A	C T	G A	C C	A A	G G	C T	A A	C C	T T	T T	G A	C C	T T	C C	T T	C C	C C	T T	C T	T T	A G	T T	G A	T T	G T	T T	G G	A T	G C	G T	A G	C T	T A	A T	A G	G G	G T	A T	G T	G A	C A
Individual 143	C C	A A	A G	G A	G T	G T	G T	A T	T T	A A	C C	G A	C C	T T	G G	C T	G T	T T	G G	C T	G G	C T	A A	C C	C T	T T	C C	T T	G G	A T	G G	C C	T T	T T	G G	A A	G G	T T	G G	T T	A A	A T	A G	G G	T T	A T	G T	A A	A A
Individual 144	C A	C A	A A	G A	G G	G G	G T	A A	T T	G G	0 0	G A	C G	C C	A A	T T	G T	T T	A A	T T	T T	T T	T T	C A	C C	T T	C T	T T	A G	A T	G G	C C	T T	C C	A G	A T	G C	G G	A A	C C	T A	T T	A A	G G	G G	A A	T T	G G	C C
Individual 145	C C	A A	A G	G A	G T	G T	G T	A T	C T	G A	C C	G A	G G	C C	A G	T T	G T	C C	A A	C C	G T	C T	A A	C A	T T	C C	C C	T A	G G	A T	G A	T T	G T	C C	A A	A A	G G	G T	A G	C T	T A	A T	A G	G G	G T	A A	T T	G A	C A
Individual 146	0 0	C A	A G	A A	G G	G T	G T	A T	C T	G A	C C	G A	C C	C T	A A	C T	0 0	C C	G A	C T	T T	C T	A T	C A	C T	C C	0 0	T A	G G	A T	G A	T T	G T	0 0	A A	A A	G G	G T	G G	0 0	T A	T T	A G	G G	T T	A T	G G	G A	C A
Individual 147	C A	C A	A G	A A	G G	G G	G G	A A	T T	G A	C C	G G	C G	0 0	A G	T T	G G	C C	G G	C T	G T	C T	A T	C A	C T	T T	C T	T A	G G	A A	G G	0 0	T T	C C	A A	A T	G C	G T	A G	T T	A A	A T	A G	G G	G G	A A	T T	G A	C A
Individual 148	C A	C A	A G	A A	G T	G T	G G	A A	C T	G A	0 0	A A	C G	C T	G G	T T	T T	C C	G A	C T	G G	C T	T T	C C	C C	C C	C T	T A	A G	A T	G A	T T	G G	C C	A A	A A	G G	T T	G G	T T	T A	0 0	A A	G G	G G	A A	T T	A A	A A
Individual 149	A A	C C	A G	G G	G T	G G	T T	A A	T T	G G	G G	G A	C C	T T	G G	C T	G T	T T	G G	T T	G G	C T	A T	C A	C T	C C	C T	T A	G G	A T	G A	T T	G T	T T	G G	A A	G G	G T	A G	C T	T A	0 0	A A	G G	G G	A A	T T	G A	C A
Individual 150	C C	A A	A G	A A	G T	G G	G G	A A	C T	G A	C C	G A	G G	T T	G G	T T	G T	C C	G G	C T	G T	C T	A T	C A	C T	C C	C T	T A	G G	A A	G G	C C	T T	C C	A A	A T	G C	G T	A G	C T	T A	T T	A G	0 0	G T	A A	G T	G A	C A
Individual 151	C A	C A	A A	G A	G T	G T	G G	A T	C T	A A	C C	G A	C G	C T	A G	C T	T T	T T	G A	C T	G T	C T	A A	C A	T T	C T	C C	T T	G G	A T	A A	T T	G T	T C	A G	A T	G C	G T	A G	C T	T T	T T	A G	G G	T T	A T	G G	G G	C C
Individual 152	A A	C C	A A	G A	G T	G G	T T	A T	C T	G A	0 0	G G	C G	T T	G G	C T	G G	T T	G A	T T	G G	T T	A A	A A	T T	C T	C C	A A	G G	T T	G A	T T	G T	T C	A G	A T	G C	G G	A A	C C	T A	A T	A G	G G	G T	A T	G T	G G	C C
Individual 153	C A	A A	G G	G A	G T	G T	T T	A T	C T	A A	C C	A A	G G	T T	A G	T T	T T	T T	G A	C C	G G	C C	A A	C A	T T	C C	C T	T T	G G	A A	G G	C C	T T	T C	A G	A A	G G	G T	A G	C T	T A	A T	A G	G G	G T	A T	G T	G G	C C
Individual 154	A A	C C	A A	G A	G T	G G	G T	A T	C T	G A	C C	G G	C G	C C	G G	C T	G G	T T	A A	T T	G G	T T	A A	A A	T T	C T	C T	A A	G G	A T	G A	T T	G T	T C	A G	A T	G C	G T	A G	C T	T A	T T	A G	G G	G T	A T	G G	G A	C A
Individual 155	A A	C A	A G	A A	G T	G G	T T	A T	C T	G A	G G	G G	G G	C T	A G	T T	G G	C C	G A	C C	G T	C C	A A	C C	T T	C T	C T	T T	G G	A A	G A	C C	T T	C C	A A	A T	G C	G T	A G	C T	T T	T T	A G	G G	G T	A T	G G	A A	A A
Individual 156	A A	C C	A G	G A	G T	G T	T T	A T	C T	G G	G G	G A	G G	C T	G G	C T	G G	T T	G A	C T	G G	C T	A A	C A	T T	C T	C T	T A	G G	A T	G G	C C	T T	T C	A G	A A	G G	T T	G G	T T	A A	T T	A G	G G	T T	A T	G G	G A	C A
Individual 157	C A	C A	A A	G G	G G	G T	G G	A T	C T	G G	G G	A A	C G	C C	A A	C C	T T	T T	A A	C T	T T	C T	T T	C C	C C	C C	C T	T T	A G	T T	G A	T T	G T	T T	G G	A T	G C	G T	A G	C C	T T	T T	A G	G G	T T	A T	G G	G A	C A
Individual 158	A A	C C	G G	G A	G T	G T	G T	A A	C C	G G	G G	G A	G G	T T	G G	C T	G T	T T	G G	C C	G G	C C	0 0	C A	C T	C T	C T	T A	G G	T T	G A	T T	G T	T C	A G	A T	G C	G T	A G	C T	T A	T T	A G	G G	G T	A T	G T	G G	C C
Individual 159	C A	C A	A G	G A	G T	G G	G T	A A	C T	G A	C C	G A	C C	C T	A G	C T	G G	T T	G A	C C	G T	C C	A T	A A	C T	C C	C T	A A	G G	T T	G G	C C	T T	T T	G G	A T	G C	G T	A G	C T	T A	T T	A G	G G	G T	A T	G G	G G	C C
Individual 160	C A	C A	G G	G A	G T	G G	G T	A T	C T	G A	0 0	G G	C C	C C	G G	C T	G T	T T	A A	C C	G G	C C	A T	C C	C C	C C	C T	T A	A G	A A	G A	T T	G T	T C	A G	A A	G G	G T	A G	C T	T A	A T	A G	G G	T T	A T	G G	G A	C A
Individual 161	C A	C A	A G	A A	G G	G T	G G	A T	C T	G A	C C	G G	C C	C C	A G	T T	G G	C C	A A	C C	G T	C C	A T	C C	T T	C C	C T	T A	A G	T T	G A	T T	G T	C C	A A	A A	G G	T T	G G	T T	A A	A T	A G	G G	G G	A A	T T	G G	C C
Individual 162	A A	C C	A G	G G	G G	G T	G G	A A	T T	G G	G G	A A	C C	C C	A G	C T	T T	T T	G A	C C	G T	C C	A T	A A	C T	C T	C T	A A	A G	A T	G A	T T	G T	T T	G G	A A	G G	T T	G G	C T	T A	T T	A G	T T	G T	A A	G T	G A	C A
Individual 163	A A	C C	G G	G A	G G	G G	G G	A A	T T	G A	C C	G A	C C	C T	G G	C T	G T	T T	G A	C C	G T	C C	A T	C C	C T	T T	C C	T T	G G	T T	G G	C C	T T	T C	A G	A T	G C	G T	A G	C T	T A	T T	A G	T T	G T	A A	G T	G A	C A
Individual 164	C A	C C	A G	A A	G T	G T	G G	A T	C T	G G	G G	A A	C G	C T	G G	T T	T T	C C	G A	C T	G G	C T	A A	C A	T T	C C	C C	T A	G G	A T	G G	C C	T T	C C	A A	A T	G C	G T	A G	C T	T A	T T	A A	T T	G G	A A	G T	G G	C C
Individual 165	C C	A A	A A	G G	G T	G G	G T	A T	C C	G A	C C	G A	G G	C T	A G	C T	G T	T T	G A	C C	G G	C T	A T	C C	C C	T T	C T	T T	G G	A T	G A	T T	G T	T T	G G	A A	G G	G T	A G	C T	A A	T T	A G	G G	T T	A T	G G	G A	C A
Individual 166	A A	C C	G G	A A	G T	G T	G T	A T	C C	G A	C C	G A	G G	C T	G G	C T	G T	T T	G A	C T	G G	C C	A A	C A	T T	C T	C T	T A	G G	A T	G A	T T	G T	T C	A G	A T	G C	G T	A G	C C	T T	A T	A A	G G	G G	A A	T T	G A	C A
Individual 167	C A	C A	A G	G A	G T	G T	G T	A T	C T	G G	0 0	G A	C G	C T	A G	C T	G T	T T	G A	C C	G T	C T	A T	C A	C T	T T	C T	T A	G G	0 0	G A	T T	G T	0 0	A G	A T	G C	G T	A G	0 0	T A	A T	A G	G G	G T	A A	G T	G A	C A
Individual 168	A A	C A	A G	G A	G T	G T	G G	A T	T T	G A	0 0	A A	C C	C T	A G	C T	T T	T T	G A	C T	G T	C T	A A	C A	T T	C T	C C	T A	G G	A T	G G	C C	T T	T C	A G	A A	G G	G T	A G	C T	T A	A T	A G	T T	G T	A A	T T	G A	C A
[truncated: 83 more columns]
