# Supplementary material for: An Integrated Transcriptome-Wide Analysis of Cave and Surface Dwelling Astyanax mexicanus
Source: PLoS One. 2013 Feb 6;8(2):e55659. doi: 10.1371/journal.pone.0055659 (PMC3566029; doi:10.1371/journal.pone.0055659)
Supplement: Table S3 — Gene marker sequences and primers used for genotypic analysis of a Pachón × surface F2 pedigree. (XLS) [file pone.0055659.s007.xls]

## Sheet: Sheet1
Category Color Key and Marker Totals
Mapped	Grouped	Ungrouped	Uninformative	25%+ Ungenotyped	Failed Design	Total Markers
65	9	26	20	5	7	132
Marker Name	Gene	Forward Primer	Reverse Primer	Sequence
ASTYANAX_621	ap2m1b	CCTTTTCCATTAGCCCGCTG	TTTTCCAGCAGTCAGTAGGG	AGAGTTTAAACATGGTTTTATGGGTTATAACAAAGAATATCTGCCCCTTCTTTATATACGTAATGAATTACCTGCTATAAGACGAGGCCCCTTTTCCATTAGCCCGCTGATTCTTCTTCTTCTTCATCTTCTGATTCAACCA[A/C]ATACATTCCTGACCCCCTACTGACTGCTGGAAAATATAGAGGGGGCACATTCATCCTAATTAAGTGATTATCTGTAAACCTGGCCTCATCAGTGTTCATATGGCTTTAATTTCTTTATTTTCCTCTTTCTCACCAGGTTT
ASTYANAX_622	vasp	TTAACCCCTGCCAACCATTG	CACAGCCAATCACCCATCTG	TTATTTGTGACCTTGTGTGGTTGTGTGCAAACtAagCacacTAAGGTACAGCAATCAAACCCTGAAAATCGTGTAGTGTGAACCTGATATAAAGAGTGCACAGCCAATCACCCATCTGTGTGATGGAAAATAATGTTTGGCACTTG[A/C]GTGTCAATTTTGGACAATGGTTGGCAGGGGTTAACATGGGCAATCTGCAGGTACCCCAAACGCTGGAGGGGCACTGTACTGTATGCTGTGAACCTCCTGCAATCATCAGTAACATCAGTAAACTTTTCTGTAGAACACAAGCCCCTGTTGG
ASTYANAX_623	spty2d1	CGGGTGATCAAATTCAGGAC	GATTCTGAGTCAGTTTCTGC	GCTAAAAGAGTGGAACTGAAATCTGACAGAAAGGCCCGCGCCATGGCATCKCGCACCAAGGACAACTTCAGAGGCTACAATGGCATACCTGTTGTGGAACAGCCCAAGAAGAGGCGGTCCAAGGGAGAACCGGGTGATCAAATTCAGGACACCAGTGATGTTTATGATGATGAGGAC[A/G]ATTATGAATATGCAGAAACTGACTCAGAATCAGAGCCAGAACCCACACCGGTAAGGCCTCAACCCCGCAGTGATGGTCCAAGCAAAATGAGCCATTCACAGAAAAAACCTAGTGCTCCACCTAAAGGTTCTCGACCCCCAATGAACTTTGCAGATCTTTTAAGACTTGCAGAGAAAAAACAGTTTGAACCTGTCGAGTTA
ASTYANAX_626	pak2a	GTAAAAGGCTTTTGGGTGGG	TCAGAGGATATCAGCGCCTG	CGGCCACGGTGCCAATGCCCCGCCCATTTCTGCTGCCAGTCCTTTTGTGGACCTTTCCCTCTCCAGCCTTCTGAATGGAACCCCACCGCCCGGCTCAGAGGATATCAGCGCCTGGGCCCAGAGCGGCTGATCTGCACAATCATG[A/G]CTCCCAGACCCCACCCAAAAGCCTTTTACCCAAACCTCCTTTTCCACACTCCACCCCCAAAACTCCACCCTAACCTTCACCCTACAGTCTGCCCCAAAACTCCACTATATAACCCACTCGAACTTCGCCCCTTGTCCAC
ASTYANAX_631	mtmr9	GGAGTCACTGACAGTAAATG	GTCATTCACTACTGTAAGTC	ATTGCTTTCCAACACTGTTATTGCTAACAGAAAACTGGCTTGAGTGTAGCCACTTCTTGCTTAATATTTTTAGTGGGTGGTGGTTGATTTTCGTTTCTCAGAAACAAGGAGTCACTGACAGTAAATGATTGCTTCATTCACTGAAACTGT[G/T]GCAAATACTTTGTTGACTTACAGTAGTGAATGACTTTACCATGAAAGGTCTTTTAAATAGGTAAAAGTGGGTATTGTTTTGTGTGACCACGATAAGGATGCCTGTTGGTTTCACAGGCTTTGGTTTAAAAGCAGCATGGTATTAAACAC
ASTYANAX_634	chtopa	CTGTGATCCAGTAGTTGTAG	AGCGTCTGAGTAGATTAACC	ATTCAGGGACACCTTGGTGGTGCTTTTCAGCACGACTTTTTGTGAAGAGGGGGAAGTCATTTTTCTTCAGGCTTGCTGGCTTGCTTGTTTGTTCTGTGATCCAGTAGTTGTAGTTTGTCAGTSWGAGAGACCAGTGTTGGTTTA[G/T]TCACAGCTTCGGCTAACAGGTTMAGGTTAATCTACTCAGACGCTGTTACTTTAATGATCTACTCGAACTCTTTCCTCCGAGGTCTCGCTGCTGCGGTTCCTCCTCTATTCTTCTAATAAAATAMAACTTTTAAAACAAGATAA
ASTYANAX_637	sdf4	TTCGTCGATCGGCAAATCAG	GCCGACTGATCTTCAAGATG	TGTTACCAGGTCTTTGATGGTCCTGATAGTAACAGAGAGCAAATGAACTTGCCTAATGCCAGGTTCACACTACCTAGTACTACTTGTAGCCCAGTTTTTCAATCGGCAACTATTTTTTCGTCGATCGGCAAATCAGGAATCACTC[G/T]GTGCTCGTTCAGTTGCATAGTGTTAACTACTAAAAGACGCTCATCTTGAAGATCAGTCGGCGACACCCTGCAAATTTTTGCCATGCTAAATATCTGACCCAGTCATCGACTGGGAGTCAGGAGCAGTGGCTACATACTGCCAATGGAATC
ASTYANAX_639	nxph1	AGATCGTGGAGTTCGACTTG	CTTTTTCGTACTCGATGCGG	CATCACCGGCAAGATCGTCGACCATGGCAACGGCACCTTCAGCGTCTACTTTCGACACAATTCCACGGGCCAGGGGAACGTGTCCGTCAGCCTGGTCCCACCGACCAAGATCGTGGAGTTCGACTTGACGGCCCAGCAGTCTGT[A/T]ATCGACGCCAAGGACTCCAAGTCCTTCAACTGCCGCATCGAGTACGAAAAAGTGGAGAAGGGCTCAAAGAACACRCTCTGCAACTTCGACCCGTCCAAGACATGCTTCCAGGAGCAGACGCAGAGCCACGTCTCCTGGCTCT
ASTYANAX_640	ccng2	CCATTCTGAATGTGTCCAGC	AGACCCATGCATACACACAC	GGTGATCGCTCCAAGAACCCGTACTTTGCACAGTTTTGTATAGCGATTGCTGCGGATAAACAGCAGCAGGACTATGCACCCTCCATAAATGGTTACATCACCATTCTGAATGTGTCCAGCTTGTTCAGACATCCAGGTTGTGTTTAGTTG[C/T]GGAGTGCGAGTGTGTGTATGCATGGGTCTGTATGTGAGTGTAATGTTTTAACTCGTACACTTGCCAAATTAGARGGTTAGGTTAAAGTTAGCCCAAAAGTAGTCTGTATGGAGTAACACAGTAATAAATGTTGAATGTGTGTGTTTGTGT
ASTYANAX_641	ehd2	GCAGAAGATAAACTGGGAGC	TTCAGCTCACAGGAGAGTGG	ATTTAAAGAAACTGTGCTCTGTTGGGCACTCTGGCACCGTGCTGGTCCGAAATTTTTATCAGAGAAGATTTTTATTTAGTGAAACAGTGAAAAATAATTCAGCTCACAGGAGAGTGGCAGGCCTTGCAGTCTGATTGCAGGCATGCACC[A/G]CACTGCCGCTCCCAGTTTATCTTCTGCTGTAAAATGTAAATGAGATCAACGGCTAATTCGAATAACAAATTAGAGTTTAAAAATGAGGAGCTTTTTCACGCTTACAGAAATAACCCAGCCTGCTGCAGATATCTTACAGAGGA
ASTYANAX_642	paqr5a	CCTGCTGTTTGTACCCACTG	AAAGCAGATATGCCTGGCAC	TGGTTTTTCCTATGGAAGCTGCTAATGGTGCTAGTAGAGGAGGAGTGGCAGGAAGACACATACTGCTGGCCTCTACTGGTCTTCCTGGTGTCCTGCTGTTTGTACCCACTGGCCTCCAGCTGTGCCCACAC[C/G]TTCAGCACCATGTCTGAGCGTGCCAGGCATATCTGCTTTTTCTTTGACTATGGAGCGCTCAGCTTCTACAGCTTA
ASTYANAX_643	tgm1	TCCGATTCCGATTGTGCTTG	TTGTAGCTCTGTTTACCCAC	CCTGTACAACATCTCCCACAAATCAGTGCAGGTTTCTTTTACTTCCACTGAACATGGCAAAAGTGATGGCAAAAATGATGGGACACAGTACATATTCCTCTTTTCCATTACTTTTGGCATTGTAGCTCTGTTTACCCACACTGTAA[A/G]AAAGAGTAAGCTTCTCTACAAAATGCTGTTTTACATCAAGCACAATCGGAATCGGAATGACATTGCATCAACTTGTCTTGGCTATAAATAATTTGCATTAGCAACCACTATTGACTTACTACACAAACAGTCTGAAACAAGCT
ASTYANAX_645	zgc:158856	GCACGCTGATGGTAGTTTTG	GTGCAAATTTTAGTGGTTTC	CCATGATGTCTTGTGTAGACCATGTGTAAAGCTTGTTTTCCAGGAATAAATAATGACCCAGGAATGGCGTCTAAGATATGATCAAACATGTACTTGGATCTTAATGTTGAACACTGAGCACGCTGATGGTAGTTTTGCATCAAAACCCCTGTAATTCAGATCA[C/G]TTAACTGTTGAAACCACTAAAATTTGCACTTTTCTTTTTTTCACTACTTGCTCKTGTTTTGTTCCTTCACTGGATATTCCCTCACTAGTATAGACACTTCTTTTCCTAAAGGCACTTTTTTTGCTGTTTTGATTTTGTGAGTTTTCCTYGTCTCCCTGTTTCACTGTAGTCAGGTTGTTT
ASTYANAX_647	ncdn	GACTTCATGTCTAAAGGAGG	TCTTTTCCCTTCTGCAGGTG	TTGACTCAAGCTCATATGATGATCCCTTCCTCTTTGCCACTTTCCGCTCCCTCTGCGCCTGGCTGGCTGAAGAGACTTCATGTCTAAAGGAGGAGGTCA[C/T]TGCCCTTCTGCCTTTTCTCATTGGCTATGCCAAACACCACCTGCAGAAGGGAAAAGACAAAGGTCTTGCTGACTGGATGTCAAAGCTGTCAGTCAGTGATGGCTCACAGAYGGGAACATGGTCAGGAGAAAATGCCCTG
ASTYANAX_648	ephx1	TGTCAACTTTGCACCTCCTG	CTGAAGTCAAAGAGCTTGGG	ATTGTAAAAGGTCTACATGTCAACTTTGCACCTCCTGCCAAGCCAAGCCT[A/G]ATGGTGGTGCTGTCCATGCTTTTGGGCCGTCATTTCCCCAAGCTCTTTGACTTCAGTGAACACGACATTAAGCGCCTCTTCCCCTGTGTTCAGAAATTAGTGGTGGATGCTGTAAAAGAGACGGGATATATGCACATACAGGCCACCAAACCTGACACTGCAGGA
ASTYANAX_649	wrnip1	GAGCTCCAAAGTCTATAGAG	AAGGTAAGGGTCCTTTGTGG	GTGATTTTAGCCCAGTGTGCGGTCTACCTGTCCCGAGCTCCAAAGTCTATAGAGATCTATACAGCCTA[C/T]AACAATGTTAAAGCCTGTCTGAGGAACCACAAAGGACCCTTACCTTCAGTTCCCCTTCACCTTCGCAATGCCCCTACCAAGCTAATGAAGGAGCTAGGCTACGCTAAAGGCTACAAATACAACCCAAAGTTCAATGGGCCAGTGGACCAGGAATACCTCCCTGAGGAACTCCGTGGGACCAACTTCTTTACCTGG
ASTYANAX_650	zgc:73167	TGATCTGCTGCTCAGCTAAG	GCTCTAAGCTTAAACGCTGG	CAGGACGTAAACACGGCCAACAACGGGCGACCTGCAGACTGGTGGCACATGGAGACTCTGGCTGGATGAGACTGGAAGAAACGGTGTACTCTGGCCTGATCTGCTGCTCAGCTAAGGTTWAAGAGGAAAGATCTGAGGAGATATT[G/T]TTAGATGTTCCAGCGTTTAAGCTTAGAGCTGAAGCTCACACTGATGAGAGGAAGCTCTAGTACTTCACATGTGTTGAGCGTTTTCTAGAAGAAATCTAAGAAAAAAAGTTTAAGTAATTGATGAGCAGTGGGAACTTGCTTCCATGATGTTGCTC
ASTYANAX_651	tcea1	GGACCATGTTTCTGTATCATC	ATTGATGTCTACTGTGGCCG	ATGCGGCAATAGGTGGAAGTTCTGCTGAAGGCAGGGAAGAACTGTCCGCACACAGAGAGGTAGCTAAATTCATGGACCATGTTTCTGTATCATCAACCAATAGGAACTTTTAAGTCTGTGG[C/T]CTCTGGTGTACAACGGCCACAGTAGACATCAATTGTTTTTATTATTTGATTGGTTTTGGTCCTTCAACTCATGTCCTGTTGTTTTAACTTGACGTATAGCTAGGCTCAGCCTTTGGACTAAGATCGGTGYTCGTTGTTTCATTGTTTCT
ASTYANAX_653	cyhr1	TGATCTTCACGTCGTCGTAG	CCTTCCAGCTGATCCTAAAG	GTGCAGTTCCGGCCGTACCGCACAGATGACTTCATCACACGGCTGTACTACGAGACGCCACGCTTCACMGTGCTCAACCAGACGTGGGTGTTGAAGGCTCGTGTCAACGACTCAGAGCGCAACCCCAACCTGTCCTGCAAGCGCACACTCTCCTTCCAGCTGATCCTAAAGAGCAAGGTCAACTCTGCACTGGAGTGCTCCTTCCTGCT[A/G]CTCAAGGGCCCCTACGACGACGTGAAGATC
ASTYANAX_654	slc25a44a	ACCTTCACACTGATCTCAGG	GTGTTGCTGGAGGAATACTG	ACTGTTTACCCCTTCACCCTAATCCGAACTCGACTTCAGATTCAGAAGGGAAAGTCGCTCTACAACGGCACTTTTGATGCCTTTTGTAAGATCCTGAAAGCAGAAGGGATGCAGGGACTGTATCGGGGCTTTATGGTCAACACCTTCACACTGATCTCAGGGCAAGCCTACATCACCACATATGAGCTGGTGAGAAAGTA[C/T]GTGTCTCAGTATTCCTCCAGCAACACTCTTAAGTCACTGGTTGCTGGGGGCTCAGCTTCACTGGTGGCCCAAAGCATCACTGTTCCCATTGACGTTGTCTCCCAGCAGCTCATGATGCAAGGCCAGGGAGAACATCTCACACGCTTTAAGCTCAAGTCCAAGATGGTGGTGGCCACATCTAAACATAAAGTGAC…
ASTYANAX_655	myoc	TTTCCTTTCCTCACGGATGC	AGAGGGCAGAAGATCAGAAG	AACTGGGAAAAGCAAGGACAGGGGGAAGCAGTGAGAGAGATAAAAGAGACTAAGTAGAGGCTACGCTTCACTGGCACCAAGGCAGTGCTTCATCAGTCTGTCTCTCATTTCACTCAGGAGGGAAAGAGGAAGGAACAGATTAGTGACGGTGCTGCAGAGGGCAGAAGATCAGAAGGAAGACACA[G/T]TTAAGAAGTGAGGTGAGAAATCAGAAAAGGGAGCATCCGTGAGGAAAGGAAAAGAGAAAAACAGCTT
ASTYANAX_656	tpm1	GCACAGACTTTGTCATTTCC	GACTCAACTGTGTCCATGAT	AGGTTAATATTCTGGTACATGTTTATTTTACTCTGGTTATGCACAGACTTTGTCATTTCCATAAGAAATAACAGAGTTTACAAACATTGCACTTAATCCTCAGTTTATG[C/T]AAGTTGTGATCATGGACACAGTTGAGTCTTAAGCCAAGTTTGAAAAGATATACTTTATTTTATTTTAATCCAAAGTTTCCTTTAAAGTGTACATTGGATTAGGTTGCTTATATGTACACTGGTGCTACTTTGAAGACAAAGGTCTAGCAGATTGTAGC
ASTYANAX_687	surf2	AGAGCTGCTGATCTGTGAAC	CCAGCTGTTTGTTTCAGTTC	CTGGCTGGAGGACCCTCAAAAAGCAGCATGGCCGCTCAGATCACACAGTAAATAATACACAGCAGCAGAAAGTTATCAGATCTAGCTGTGTGTTAATAATCTCTGTAGATTAATAATCTGCTGCAGGTACAGAGCTGCTGATCTGTGAACTGGTTTAGAATATCAGTATG[A/T]AAATCAGATCAGTGAACTGAAACAAACAGCTGGTTTATTTCCACACGTGGAGGATCTTCAGCTTCAGATCTACAGAGATGGATGAGCTTTCAGCCGAGCTCAGGAAATTTCTCCAGAACCAGCCTTTTCTGGAGCTCACTGATGGCAAGAAG
ASTYANAX_689	coro1ca	GATTTTAATTAACCACAGGC	CTTTCAGTAGGTAGATGCGG	CTCCTTGACAGTATTTGACCTTTAGCGTTTTCATTTTGTCTTACTTTAGTCTTTGTGCTAATACGGGACAATGCAGTAGGCTGGTAATGCTATGGAGGTGGTGGGGGGGTCATTTAAATGATGATAATACGGTTTAAAACATGTCTTTAATACATGGAGRAAAAAAGCTGATTTTAATTAACCACAGGCATATATGTGTA[A/C]AGTCGGACTGAATGTACAGATCAACAGAGTAAAACCGCATCTACCTACTGAAAGAGTCTTAAGAGTCTTACCTCTTGTCTTTAGTTCTGTTCAGATCATCATTCAGGTGCCCATTTAAAACATAAGAATTTTGAACATTCCTGTACTGAAATAATGATTTTCCAGCCTGGATCTTATAGTTGCCACTKMGCATT…
ASTYANAX_690	senp3a	TTCAGGACGCTAGCATGTGG	TCATCTTCATCTCCGTCCAG	ATAGGARGAGGGCACCTGTTGAACCCTGCTGCGGGTCAATACRTACCCAGCCCAGCTCAGCTCAAACTGGGCCGCGGAGTTCAGGACGCTAGCATGTGGAGAGCGGAGTACA[C/T]CGTCCCTGACGAAGAGGAGGACGAGGAGCTGGACGGAGATGAAGATGAGGAAATGGAGGAAGACCTGGAGGAAGACCTGGAAGATGACGATGAGTTGAGTTTTCGTGAAAATGACGAAAGTGAAGGAGATTACGGGTTGCTAGCGGCGGCCTTGCGGCCAGTGCACGACCAGGTAGGCCTCAAAGCCAGGGACTTTCCTG
ASTYANAX_691	zgc:110340	GGGTCGAGATCATGATGAAG	TGGACCTCCCAGAAGTTCTC	AACTACAGGACACGACAGGACACAACGGGACACAGAGAGACAAGCGGGACCATCAACAAAGACGGGGACAAGGTGTCCTACCATAGCTGGACTCGGGTCTACACAGCTGGACTCAGCTGAGCTCCAGCACCTGCTACAGCCTGGGGTCGAGATCATGATGAAGAAGATAATTCCGTTAAAATTGACGATGAAGAAGAA[C/T]TGGTCTGAGAACTTCTGGGAGGTCCAACCCCACAAAGTCTAGACTAACTGTCCAGTTGTTTTGGTGAGTGTGTTGGAAAAGAGTGTGCTGATTTAAAGACGCTGTAAATCCAAAGAGTGTTGGAAATTATGAGAACTAGAAAYGCGAAAAGCTAAAGAAAGCTGGGACATAGAAATGCTGTGGAAAGCAACAATGA…
ASTYANAX_692	zmat5	AATGGAGGAGGAAGAAGCAG	TGGAGGAAGAAGTGATGGTG	GTTTTAAAAATGGAGGAGGAAGAAGCAGCTGAGAATAGTGATGTGCCATTATTTTTGCGATCCATCC[C/T]TGATCTGCCACCATCACTTCTTCCTCCACACCCTGGAGGATGGAGAGCGAGCGTCCACAGTGACTGGGGTTGAAATTGAATTTGCACAGATTCTATAAATGTTTGTATAGTATTTTTTTCTTTCTTTTTGTTTCCCCTAT
ASTYANAX_693	mtmr12	CTTGGCTTAATCCCCGTTTG	GGAATTATTTAAATGGTGTC	AGCTCACAGACGCCTTGTGCTGCAGACATCACCCTTTAAAGTGACGTGGGGAGAGAGCGCCATCTACTCACCCAGAGAGAGCAAGGCCATACATGAACAGAATTTGAACCGGCGAGCTCCCGATTATAGTACAGAATTTCTTTTAATTACAAAATTACTGAATTGGAATTATTTAAATGGTGTCTAAAATTTGATATAAT[A/T]GCCAGGTTTCCAAACGGGGATTAAGCCAAGTTATTACTTTCAATTTAAAAAGAAAAATTCACAYCACCATGTTGTCCAGGACTGGGTGWAATCCCTTGACTACAATGCAGTATGTTCCAATATGTTTTCCCCATTAAAAGTGCTATTTARACGAGACTAGGCTCGTACTCAATCTGCCTAACCAAATATAGTAG…
ASTYANAX_695	ap2b1	GAATGAGACACATGCATTCT	CTAGAATTCCCTCTTATTCTG	ACAGTTTTGGTATTGTTGGATAGGTAGAATAGGGGAAGAACATTCTAGAACTGATTGAATGAGTAGAGGGCATTCTAGAACAGAGTGAATGAGGGGAATTTTAGAACCAAGTGAATAGAGAAGGACATTCTAGAACAGTGCAAAATGATTTGAGGACATTCTAAAACTGAGAGAATGAGACACATGCATTCTAAAACTGA[A/G]AGAATAAAACAAGCACATTCTAGAACTCAGAATAAGAGGGAATTCTAGAAATAAATGAATTCATGTWAGCATTCTAGAACTGAGAGAATGACTGACTGGATTATAGAACTGATTGAATATTGGGATCTGAATAAATGGAGGGGGCATTCTAGAAATGATTAAATCAAGGGAGTTGTTCTTGAGTTAAGTGTATT…
ASTYANAX_700	ssb	GTTGAAATAGGACCATGGAG	CTTTTACAGAGTAGCTTGGG	TTTTACATGTGGTTTTGGTCGCACTTCTGTACATTTAAAATTCTTTAGTTCACAGCTGTTTTACAGTTATGGTCATATTCTCAATCTGTAGCGTAGCATCTGTTCATGTATCTGAATTGGTTACAGCAGGGTCTGTTCTTCTGAACAGTACGAGTTTGTTTTTGTTGAAATAGGACCATGGAGTTTAATTGATGTCGGTT[A/T]ATATTTTTTCCCTCTTGTTTTTATTTAACCAATGAATTTTCCCAAGCTACTCTGTAAAAGCTCTTCCTAAGTGCCATTTTAATTCAGTTTATTTGTACACGCCCCTCCGAGGGTTTCAATGTACGGCACTTGTTTTCTTTATTACTTTGCTTTTCATGTGTGWTGAATTTAGCTTATTTCCTATTTTGAATTTC…
ASTYANAX_701	nasp	TGCACATTCTTCTTAGCCCC	ATTCAGGCAAGATGGAGGAG	GGAAGACTGCTAAAGACTCAGTCAAAACTGATGAGAAAGCTTCTGAAAATGGAAACAAGACAACAGAGCATCTAGTCAAAAGTGAAAAAGCTGAGGATGGCAAGGTAAAGAAGTCTCCTGCCAAATGTGAAGAGAAAGCTGTGGAGGATTCAGGCAAGATGGAGGAGGGAGCGGATTCCTCAAAACAAGAAGACAAGGCA[A/G]TGACTAATGGGGCTAAGAAGAATGTGCAGCAAGATGTCAAGAGCACAGAAGAGCCAAAAGATGGTGAAGATGCTCCAGAGCCTATGGAGGAAGAA
ASTYANAX_702	slc9a7	CTCTCTCTGTCTTTCTCTC	CAGATGGAGTGAAGCATCAG	AACGGAAGCACGTCAGAGGAGGCACTGGAGCGAGAGCTGGACACGCGAGAGCAGGAGCTGCTWAGTCGGGGAACGAGGCTTGTTTTCCCCATAGAGGACCATGCCTGACCACTATCTATCTGACCACACTCGCTCCATCACTTTCTCCCTCTCTCTTATTCTCTCCCTCTCTCTCTCTCTCTGTCTTTCTCTCTCCCAGC[C/T]ACACTCTGACTGTGCCCTCCACCCCTCCTGATGCTTCACTCCATCTGACCAGGCCCCTTTCCAAAGACATTAATTAACACAAGGGGTGAAGAAATGTACGGAAACTTACGAAGAAACTGTAAAGACTGAAGGATGAGAAAAAGATGGAGAGATGTGGATGGGTGAAATGGGTTTTGAGAGGGTTTGAGAGTCTG…
ASTYANAX_703	pfkmb	ATATCGCCCTCATGAACGTG	TGTGATGTCCCTGTAGGATG	AGTAACATAAATATCGCCCTCATGAACGTGGGTGCCCCATGC[G/T]CCGGTATGAATGCAGCAGTACGCTCTGCAGTCAGGATCGGCATCCTACAGGGACATCACATGTTGGCCATACATGACGGATTTGAGGGTCTTGCCCATGGAAAT
ASTYANAX_705	cth1	ACAGCTCCGTCTTGTACTTG	TGTGTGCAAGTATGCAGAGC	GAGGTATTTTTCCCAGGGGAGACTCTGGCTAATGGGGGTCAGTCACTAGCTGAGGCCCTGCTTCCCCTGGTGGAGTCCCCATCTCCTCCATTGAACCCCTGGCTGTGCTCAACACGCTACAAGACTGAGCTGTGCAGCCGCTATGCTGAAACAGGTGTGTGCAAGTATGCAGAGCGCTGTCAGTTTGCTCACGGCCTGCA[C/T]GACCTCCACGTGCCCTCCCGCCACCCCAAGTACAAGACGGAGCTGTGCCGCACCTTCCACACAGCCGGCTACTGCATGTACGGCACCCGCTGCCTCTTTGTGCACAGCCTGAAGGAGCAGAGGCCCGTCCGCCACCGGCGCAGGAACGTGCCATGCCGCACATATCGTGCCTTTGGGGTCTGCCCCTTTGGAAC…
ASTYANAX_710	ggh	CCGGTGAACCGATTCACTTA	CTCCAGAGAAGAAATGAGCG	AAAGCGCTGCGAGAAGCAGCTCAGTTAGGAAACAGCAGGATTAGAAACACTGCGCTCGATTTTGAGGACGAACCAAACCCTTCGACTSGTTGAGTCCCGGTGAACCGATTCACTTAAAAGAGTCATTTGAAAAGCCTCG[A/G]TTCACTCGCGTTTCAACATAGCGCTCATTTCTTCTCTGGAGTGAAATAGAGATGTACGGAGTTCTGTGTTTCTGGGTTTTACTGCAGGCTGTTTCTTCAGCTGACATCCCAACAGGAGTCAAGACTAACGACAGTCCGGTTATA
ASTYANAX_714	mccc2	TTCAAACACACCACGACACC	AAAGGAGTTAAAGGCAGCCG	GTTTTCTGTCTAAATGGAGGAAGAAGCATTTCAAACACACCACGACACCAGCAGCTGTTATGGGCCATAGGAAAGA[A/T]GCACACACCGGCTGCCTTTAACTCCTTTTTATGTTGGTGCATGTATTCCACCAAGACCAGTCCACTGCTGCACTGGACACTGAACACTCAGCAGCCGAGCTGGGCTCTCCAGTCTGTCTTACACCGCTACACGAGCTCCTGGACATCCAGAAAAAATGTGCCAAGTGCCTTTCCAGTAATAGATGGTGTTTTTCATCCAA
ASTYANAX_715	uck2a	CAATACAGCCAACAGTGTCC	CAATTCCTTGTTTTGCTGCAC	GTCAAGGATTTTTAATAATTTATTTAGAAGTTAAGTTATTTTACAGCCCTTATGTGTGTGTGTGTCAGAATAGTATGACAAAATTGTTTCTATACAAACCTGCCATGTTTAGCAGCTTCACTAACAAAAAAAGGAACTTATATTATTTTTATAATTACAATTCCTTGTTTTGCTGCACKGTGTGTGTTGGTTATCCTCTA[C/G]TTCTTCTTCAGTGGCCACAGGACACTGTTGGCTGTATTGTTTGGTGGACTGTTCTCAGTCCAGCAGTGACAWAGGGGTGTTTAAAGCTCCAGCAGCACTGCTGTGTCTAATGCACTTGTATCAGCACAGCACACACTAACACTTGTCTTTGGAGGTCCTGGGGGGCTCTGACCATTGACAAATTAGGGTGAAAG…
ASTYANAX_716	mfn2	AATGCCTTAGCTTGTTCCAC	CTGTAATGCTACACACATGG	GAGGCGGTCTGTGTGAATGCGTCTTTACTTTATATCCGACTGGCCACTGTGAGTGAGACCGAATGGTGGATCTCTGGCCTGATGAAATTTGCATTATCAATACTTGCAGATGTGGCCATGACCCAGATATGTGTGGGAAACTGTAATGCTACACACATGGTAAATGCACTTCAATTTAAGAATTTAAGCTTCTTTGTCCA[G/T]GTCATGTGTGGAACAAGCTAAGGCATTTGCATCTGCATGGATGTGCAAGGTGCAGCTATTTATTTATTATCACCTATGTGGGCTGTGTCTCCCTATACTTGACATTGATTGATTGATTTGAGGGCTGGTRAAAAGCAGCATGTAATCAATTTGGCAAGTTGTCTTTCTGAGTTTTGCCTTCCTGCCATAATCCA…
ASTYANAX_717	rad21l1	ATGAAGCTATCAGAGCCCAG	TCCTTCCAGTCCATGAGTTG	ACTTCCGAAAGGAAGAGGGGCAGCAGAAAGAGGAAGCTGGTAGTGGATCAGTCTAAGGAGCTTTCTAATGAAGCTATCAGAGCCCAGCTAGCCAACACCTC[A/G]GACATCTTGACTTCGCTGGACATTGCACCACCTACACGCCAACTCATGGACTGGAAGGAGAAAGGAGGAGTGGATTATCTGTTCTCACATTTCTGTGTTCCAGTCATACACACTGGCTTACAGAAG
ASTYANAX_718	stambpb	GTGTTTGAGGAGATGATCCG	GAGGTGAAGTGGGAGTGCT	CGGGAGGAGACTGCTGCTCTGGAGCGAGAAATGTSTCGSCAGAAGGAGCTGGACGCTGAGCGGAGGCGTGTGGCGGACCTGCAGAGGAGGCAGCTGGAGCAGGAGCAGTTCAGTGTGTTTGAGGAGATGATCCGGCGGMAGGACCACGAGCGCGAGCGTCAGCGCGTCGTCCG[C/T]GACTTCAGCACTCCCACTTCACCTCCCGACGACGCCCCGCTTATTCCTGGCATCCAGGGCCCGCCAATGCCTTACCCAGCATCCCCCACACCACCTCAGAGCCCTCAGTACCCCTCCCTCAATAACAGCACACCATCAGCGCCAGCCTCGACCAATCCGGCTCCTCCTCCCACCTTTGACCGCTCGCTCAAACCAAGCGCTGGCGACAGGACAGCCAAC
ASTYANAX_719	abt1	CGGTTCTCTCCTCCATTAAC	GCTAACCGTCTGAATTAGAG	CAAGCAGCCCCTGGATTCAGCGCCTCTCTCAAACGCTTTCTCCGTGTTCTGCGCATKAATATGACGTCACCTTTAGCCGCACGGAACCACACGTGTGTGTATGTTGGGCTGCTAACCGTCTGAATTAGAGCAGATTTTCCTGTTT[A/T]ATAGAGGGTTTTATTGTATCGTGTTAATGGAGGAGAGAACCGTGTGACCGCAGATTCAGTCATGGCTGAGAAAGAAGAAAGCACTGTGGAGATGGAGGAAACAAACACAAACAGCAGAGCTGAAGATGAGGAATTGGCTGATGGAAAGGAAGATGGGCTGGAACAGGAGGAGGTGGAATGTGCTAACCTAGAGGAAGGTG
ASTYANAX_720	nup53	AAACCTGGAAGCTTGAGTGG	AGTTTGGACCAATCAGACGC	CACCAGGTTTTTCCCGAGCACTTTAAAGATGGACCCTGCCGGAGGAGCGGACCGGGCACTACACGTTACAATAGACTCTTTCACACGGACTGATCACATGACCTGCCCTCAGAACAGCCACAGTACCAAAACCCTGCAGGACGATAATGCCAAAACCTGGAAGCTTGAGTGGGAGTGGGGCTGATTGTGTGTTTGTTTGA[A/T]TATTTGGTCCTTTCTGATCAGGTAAATTGCGTCTGATTGGTCCAAACTTACTGGTGACCAATCCGTGAATGGAAATCTCTGCCTTCCCAACGTCGCAGTCTGAGAGGAATACTGCAGCTTTTAATCTAACCTCAGTAGAGTACAGTCAGTTTATACACACACACACACACACACACACACCATCATTTCTACAC…
ASTYANAX_721	lmo7a	TATAGCCGGCCCTATATGTC	TTTCTGGGAGCTCAGGGAC	GGAGAGTCTCTGGACAACCTTGACTCAACCCGTCCCTCTTGGAGGTCATCATGGACACCAGGCAGCACTTCCTCCATTCCAGACTATAGCCGGCCCTATATGTCCGGCTCCTCCTC[A/G]TACAGCAACAGCGGACGTCCAGCCTCTGCCACTCTGCCCGCGTCCCAGTCCCTGAGCTCCCAGAAACAGTCGTGGTCTACATCCTCCATTCCCTCTCAGCTCCCTAACACCAACACACAGCAGGACTCTCAGTCCCTCTCCCGGAACA
ASTYANAX_722	ccnyl1	GGCTAACTAAATAGCTAACC	AGACGTTTCGTTCTGACAGG	CCAGCAGCCCTGTTAGCGACGTTAGCTTCGTGAGGAACGGGGTGGGATATTAGCTATTGGGACATGGGTGGACAGTCTCGAATAAGAGGGTGGATATGTGGCTAGTTAGGTTAGCTAGCTAACTAATGAAGTAACTGGCTAGGCTAACTAAATAGCTAACCTATCTTAACTAACTGAGGTGTTATTTAGCTAGCTAGAGT[G/T]CTGACAGTGTTTTATAGTCCTGTCAGAACGAAACGTCTCTTTAGAGTGAATAGAAACATCAGAGTTTTGGCCAAAAGTGGCTAAAAGTCGTGTTCGCTGAGGTGCTAGTTAGCAAGCTAGCCAGTCAGGCAGTTCTCCTCGACCTAAGCTAACGTTAGTTCAATGAACATAGCACCTAAAATAGACTGGAATGC…
ASTYANAX_724	slc12a8	TTGAACAAAGCGTTGGCCTG	TAGGCAGGGACAGTTTCCTC	ACACAGACAGCACAGAGGAAGAGAAAGCCCCCAATCCTGCAGCCAAGGCCTGGGGCAGGAAGGCAAAAGTTCCTGCTAAAGAAACATTGAGCAGCAGTTTTGGGTTGGACCTAAACAGCAATAGTCCTTTAGAGAAGGAAAAGGACGAGAAGCAGCTTGAACAAAGCGTTGGCCTGGACGATGAGACTAGCAGCCAGATA[G/T]GGCTTATGGAGTCTGAGTCAGGAGGGGAGAGGAAACTGTCCCTGCCTACTCGCGACCCTGTTGAACTGGATCAGCTTCCCAGGGAGTCGGCAGAGAAGAAT
ASTYANAX_725	ttc21b	ATACCCATCCTTCATGCCTG	TGAGCTGCATCCACTGTCTG	GTACAGTATTATGAGTTCCGACAGAATTATTCTGGTGCTTTAGAAACAGTTAACCAAGTCATTGTGAGATACCCATCCTTCATGCCTGCTCTGG[A/T]GAAGAAGATGAAGCTTCTGCTGAGCCTACAGGACTGGGAGCAGACAGTGGATGCAGCTCAG
ASTYANAX_727	gsk3b	TCCATCTTCTTCCGTCTCAG	TTAGAGAGACTGAGAGAGGG	TTTGAGAGAGAGTAAACGAGAGAGTTGTGAGCAGCAAGGGTACGAGGGAGAACCCGTATATTCACTTGTGCGCTTACACACACATACACACACACACTCGTGTTATGTAGGTACACTTTTCTTATTCTCAGTGGACAATCCTTCAATCAAAGCAATCCAGTAGCCAAATCCATCTTCTTCCGTCTCAGTTTAGCAAACCT[G/T]TGTGTTCAAACATCCCTCGYTCTCTCGTTCTTTCTCTCTTTCCCCCTCTCTCAGTCTCTCTAAAGCGGTATCATACACACTTCAGCCTCCCTCACCTGCCTCATTCTCTTCCCCTCACGCTGCCCCCTCCTGGCAGGCTCGGTCATGCATGGCTTGAATTTGGTCGGGAGCACCCTGTAATATTTTAGGGGTTA…
ASTYANAX_826	cul4a	GACATCTGCCTACGAGACAA	CGCTTGGCCAAAATTAGCTG	GATAAGCCGTGCAGCGGCACACGGGCCATTTTGTTGGGGCGCTTGGCCAAAATTAGCTGTCAGCTATGAACATTTTGCCCTTTTTACTCGG[A/G]AGAGAGTTGTCTCGTAGGCAGATGTCGGGCCGGGTCCCTACATGACGGTTGGGAGCGTTAGGAATGAGGCGGACGGGCGGCGGGCTGGAGATTACCGCAGTGTGGCCGCTGTTGTGTTTTTGTACGGGTTACACTGCTAGCTGT
ASTYANAX_827	pros1	TCGTTGCAGATCAACCTCAG	CTTGTAAGGAGTAAGAGAGAG	CGTTTCCCCTCCTGAACCTCCGGCCAGTGAGACCCTCGCTGCGTTAAACAGGAAATGATGTCACAGGCTGGAGCATTGGGGATACATTACTAGTGCTGTCTATCCAGCTGTAAATACTTGTAAGGAGTAAGAGAGAGGGAGGA[A/C]AAGCAGAAATGACCTGAGAAACAAAGTAGTTTGTTTATTCTGAGGTTGATCTGCAACGACACTAAAACCTTGAGTACCTTGAGATCTAGACGTTACTGTAAACCTTAACCTTAAAGGCCTGTATGTTACAACTAACACAC
ASTYANAX_829	dryk1aa	CAGCACACTGAACCAACTTG	CATCAAACGTTGAAAGACCC	TTTTACCGCGGAGGTCGGTCTTGTTGTATTTAAACCTATGAGGATATTTTCTCTCCGCCGTGAACGGACGCATAGCAACAAGATCCATACCAATGGTTGTGCAAGTTGAAGAGAAGTCAGTTCATCAAACGTTGAAAGACCCTGCTGGG[A/G]CAGCAGGGTTGTTCTCACATAGAGACCACTTGCAAGTTGGTTCAGTGTGCTGTGGTTTGCGGATGGACTCCCCTGCCAGGATGATATGA
ASTYANAX_830	vps36	TACCATCTTGCCGAGTTCAG	ATGTTCTCGTGTCCCTGAAG	ATAAGGTAGAGTAGGCTGTCCTAAACAGTGTGTCTACAATCCTAAACAGCTTAGTTGTGGCTGAGGGCCTTGGTTGACAGAGTGAGGTAGTAGACTGAAAGGTTTCTGCTCAGCTCTGCTTAAAGCAGGGATGCTCATTCCTGGTCCTGGATATTCTACCATCTTGCCGAGTTCAGCTCCCCCCCTAATCTTACACAC[C/T]TGATCCAAGTAATCAAGGCCTTCAGGGACACGAGAACATTCTAGACTCAGGTTTGTTAGATAAGAAATCTTCATAATCATAGATGAAAGTATCTAGCTATTTTTCCCCAAGACTGTTACTGCATTTGGACTTTAAAGGGCAGCTTATAT
ASTYANAX_831	nipblb	TTGAGGACCAAGAGAAGCAG	AAAAGGTCATGGACCGTCTG	GTGGTTCACAGAGCCAAAAGGCCCAAGAGGGCTGCAGCAAACGTGGACTCCGACTCCGACCTGGATGTCGAAGACGTGGAAAAGGTCATGGACCGTCTGCCAGACAACCCGCTCCCTCTGCT[A/G]GATTTCGCCAATGCCTCTCAGGGCATCCTGCTTCTCTTGGTCCTCAAACAGCATCTGAAGAACCTTTATGGSTTCTCAGAT
ASTYANAX_832	rab7	GGCATAGAGTGGATTAGACG	CTCTTCAAAAGGAGCAAAGC	GGAAGTGAGAGGAGGAAGGARAMACATAAGCAGGAGCGTATGAAAGCTTTACTGTTCGCCAGGTTTGATTTTAGCGGTGTGAAAACGAAAGACAGGGGCATAGAGTGGATTAGACGTGTATTT[C/T]TATGAGCTTAGTATTTTAATATTCATAATTCAGCTTTGCTCCTTTTGAAGAGAAGA
ASTYANAX_844	cdc25	TTTTTGCGCTTTCGTGCAAG	GGAGAAACTCTGCTCTTAGG	AGGAAGTGGCAGCTCTCTGACAAAAATCGAAGAACATGACCTTTTAAATTGTGTTTTTATTTATTTGGCTTTTTTTGCGCTTTCGTGCAAGCGGGGCAGTTCTGTGTGTCGGCGTGATGAACC[A/G]CTCTAAAGCCTAAGAGCAGAGTTTCTCCTCTCCGGAACAGAGAAGATAAAAGAAGATCGAGAGAGAGGTTTATATGGATRGGGCCCCGTCGAGTACTTGCATGCTAACCTAACCTAGCCAGTCAG
ASTYANAX_845	erlin1	GTTTGTTGTTGTTGCCAAAG	AGGCAAATTGGGAATTTGCG	GTTATAATGCATATTGATATGTATGYGAAAGCTTAGAAATGATCTTGAACTTTTTTGTGTTTTTCATAACTGGAATGCTGAGGCTTCAAACTAATTGAAACAGGGCAATGGATTATGCAGCTACAAGAGATTTTGTTTGTTGTTGTTGCCAAAGTTAAAAAAACTTTTCTCTCCTAATATAGTTGTAACTC[C/G]GAGGTCTTAACGCAAATTCCCAATTTGCCTACAATACCAGTCTTATCATTAGTGGCATCTTTTGGGATAAAGTTTTAATTAAACACAGTCCAAAAAGAAACACACTTACTACCGGTTGATGAATTCGTTTCAAAAGGACATGCACTGTACACATTTTATTAGTTCTGTTTGATTTATTTTTTTCACCTGTGTTCTT
ASTYANAX_846	arg2	AACTCGTTATTCAGCTACAG	GCATTTGTATTTTTCAGTC	ATCAGCAGCAGACAGCCCAGTTTTATTATTGACATGTTTGCACTTTTGGACCAGTTGTGGTTTGAATGTATTTTATTTAGCATTTGTATTTTTCAGTCRTTTTGTTTGTTATTATTGTTTTTGTGTTTTAACTGTATATTC[A/G]TCTATTCTAGCTGTAGCTGAATAACGAGTTTTAAGTAGATGTAACTTTTCCTTTTACTAAAAGAACCGAGTTCTAAACAATATGTYAGAACTTACTTTAAAAGTATGAACTACTGATTTTCTTCACAATGCCCGCCTTTA
ASTYANAX_847	btaf1	GTGGTTTGGATAGTTTTGGG	AGGCATCATCACTCTCTACC	AGCATGTCAGAGAAAGATGGTATGCACCACATGGTGAACAAGACAAAAGGCATCATCACTCTCTACCGCCATCAGAGGGCTGCTTTTGCA[A/G]TCACCAGCAAGAGAGGTCCCACCCCAAAACTATCCAAACCACCCCCCAATGACCTACCAGCAGGCAGCTCGCTCTCCGTGGATTCAGATGAG
ASTYANAX_852	strn4	CAAATGCGCACAGTGCCATC	GTCTGGGATCTGGCATATTC	CCAGGCGTTGAGAGCAGTGTGTTACTGGGACATGAGGATTCGGTCTGGGATCTGGCATATTCACCCACTCTGAAACGCCTGGCCTCCTG[C/T]TCAGCAGATGGCACTGTGCGCATTTGGGACCCCCAGAGCTCCTCCCCTTGCATATCTGTTTTCAACAAGGAGAAAG
ASTYANAX_853	chp2	GTTCCACTGTAAAACAGACTC	CCCTCTGGCTTCATTAATAG	AGAACATATACATTTTAGCATAATTTAAGAGTAAAGACAAGCTGGGAGCATATATCTCCCTTAATGAATATAACAGTAAAAGCACAAGAACAATACATTTTTGTGTTCCACTGTAAAACAGACTCTAAAGTGTTTTATCTTCTGC[C/T]GCAGCTAAGAATTATGTCTATTAATGAAGCCAGAGGGCTCTCTACTACAGCGAGACGAGAAGGATTGTTATTTAAAAAGTCGATTGTGATTTTGGGGCATCCTTAATCACAATCACAGTATTGAAAGCACAGATGAAGAAAT
ASTYANAX_854	hspa13	GGCTGGATATCTTGGACAAC	GAGCAAAATGTGGTCCCAAG	TCGGTAATCCTCGGCTTATTGCTGGCTGGATATCTTGGACAACAGTACCTGCCTCCTCCTAAA[C/G]CCAGGGTAATTGGGTTAGATCTTGGGACCACATTTTGCTCAGTTGGAGCATTCCAGCCAGGAACAGGAGATGTGGAGGTCATTCCAGACGAGAAGGGACGGAAAAGCATCCCGAGTGTGGTGTCCTTCACAGACACCGGCATATATTCTGGACACGAAGGACAGGAATTACAAGACATTAACCCACAAAACACAATATAT
ASTYANAX_855	bag6	CCACTGTTTGATTTAAGCCC	GCCAAGTGCAGCCTTATAAC	AATTCTCCAAATTAAAAAAACAAATCTACAGTTTCAGCTATCAGAGGTTTTTATGCTGTYTTGAGGGTGGCYTCATCTGTAATTAAAATGTATTTATATTGTAGAATGGCCAAGTGCAGCCTTATAACTGTCTTGTC[A/G]TCCTTTGATGTTAAAAGGGATGCAATTACTAAACTCAAACAGGGCTTAAATCAAACAGTGGCAATGAGCAAAGTGTATAATGTCAAAAATATAACACTGACACTTGAATTACTTCCAGATGAAAAAAATCTGTGACTTTTATAG
ASTYANAX_856	usp16	ATATGTGGTGGTGAATCAGG	GAGCATTCCTGCTTGTGTGG	AGTGAGGAAGACGGTTTAGCTGAATGCGTGGAGGCACTTTCACTGCAGGCAGCCAATGAGGAGAGCGTGGAGGCGGAGCAGGAGGATAAAGAATCAGATGATACTGTAGAATATGTGGTGGTGAATCAGGACCCGGAGCTGGCCTTCCGCACTT[C/T]GGCCTGCAGGGCGGCGCCACACAAGCAGGAATGCTCCGTGGAGTCGTGTCTGTACCAGTTTACGGAGGTGGAGCAGCTAACGCAAAGTAACAGCCTGCTGTGTGTGACCTGCACCAAGAAACAGAGCACTGCACACGGCTGTAAGAAGAACGTTTACAGAGACGCTCTGAAGCAAATGCTGATCTCCTCACCTCCACCTGTTCTAACTCTGCACCTGAAGAGGTTC
ASTYANAX_858	leng8	GTATGGACTTGCAAAGCGTG	GGTGTGGGAATTTGCTGAAG	ATGGTTTGTATACCTGTTGCCTGCATCAAATGAATGTCATTGAAGCTTCGTWAGCAGTGGAGAGCGTGATATCTTCAAAGCCTTTCGTCCAAGTGATCCCGTTAAACCTGGATGTATGGACTTGCAAAGCGTGCTTCTACAGGAT[G/T]GTGGCGTTCTCTGGATAAAAGTTAGCAATTCAAAGCCTCTTCAGCAAATTCCCACACCTTTCCGCGTTTACCCCTAACCCTCAACCTACCCTCACCCACATCACGTCAGTACACGCACACACCAGAATCTGGCCTTTWAATCCCAAT
ASTYANAX_861	mlf2	AGGGTTAGTAGCTAGCTATG	TGACCCAGTTGTTGTTCTGC	CGATTTAACGAAGGCTTAAAAAGACTTAGCAGAACCTGTAAAAGCATCGACTGACTCTCTTTCTTCGCACAGACCAGAGTTTCGTGTTTGTTTGGCCAAACTGCAGTGACCCAGTTGTTGTTCTGCAACTCTG[A/C]GACTTCTGCATTAAATCACGAGTTAATGAACCTAACATAGCTAGCTACTAACCCTTAACTTTCTTTTTTAACGCGCTTTATTAGTTATTAGTTAAATTAAGTGCTCTATCTCTTTGTTACATGAAGTGACGGCTAGCT
ASTYANAX_866	ano10	GGCGCTCTACTTTGGATTTC	CAAGCAAAGAGGTAGTAGGG	GATATCAGACATTACTTTGGCGAGGGCCTGGCGCTCTACTTTGGATTTCTGGAGTATTTTACGTTTGCCTTGGTGCCAATGGCCCTCAT[C/T]GGCATCCCCTACTACCTCTTTGCTTGGGAGGACTACGATAAGTATGTTCTGTTTGCTGTCTTCAACCTGGTGTGGTCCACTGTCTTCCTGGAGGTGTGGAAGCGATGCAGTGCACAGCTGGCCTATGGATGGGGAACGCTCAGTCGCAAGAAAGCATTTGAAGAGCCACGGCCAGGATTTCACGGGGCTTTAGGGTTCAA
ASTYANAX_646	cfl2	TTCATATGAAGGAGTTGTCG	AACACCAGAACACCAGACTC	GATTCCACACGCTTTCTATCTTAGCAGCTGTATCTATCTTTTGACCCCGAAGGAATAGTTTTAAGTTCTCTATTTTTGTTTTCATATGAAGGAGTTGTCGTAAACGTATACAAAGAATCTACCAGTTTATTGCCAGCTGAC[G/T]TTTTTGGAGTCTGGTGTTCTGGTGTTTGTTTTTTATGTCCCCAAGAAAGTTCTCTCAAGAGTGTTTTGCCAAAACAGCTTTGGAAATCATCAGTATTTATGTAATATCTATATTCCCTGCACAAACATAAGGTGTCCAGCATTTA
ASTYANAX_836	LOC568537	GATAATGGTAGAATTGTTGC	CATAAAAATGGGAGGCAAAGC	ACTCTTGTTTTTTTTTTATTCATATGAAATGGGTGTTGATTGACACAAATATGACCTTTTTTATTTAATATCCAATCCCACCAGTCAACCAATTAGTCTTTTCAGTTCTATAAGGAATGTTGATAATGGTAGAATTGTTGCAAATCAG[C/T]TGCAATTGCAAAAAATAGGCTATAAAATAAGCTTTGCCTCCCATTTTTATGAATGTATCTCTCTACCATGAATTACAAGTTATACATGAGTTGCGAATACAGTAATATGCCTATTTAAAATTCTTATTTTCAGAAATATGGTTGC
ASTYANAX_838	LOC100001169	GTGCAGTAATGACTGTAGGG	TGTTGGAGCCGAGCTATTTC	AAATTGAGTCACCCCATTCCCTCAGAGCTGAGGGCTCTTCTAGAACTTACTCCTTTGCTTTGAAGAAGCTAGACTGGGGTCAGAAAGTTGATGTGAGTGTACCGCTCGATGTTGGAGCCGAGCTATTTCTCCCGGTCAAAATCCACTG[C/T]TTCCTTGTCTTCTCCCTACAGTCATTACTGCACTCTAAAGAATCCAGTGGTGACCCAGTATCTCAGCATCTAGCAGATAAAGGCTGCATTAGTCTCGCTCTGAACACTTTGACTCTGGACTGGATAGATTCTTTAAGGATAGGAGAGCCA
ASTYANAX_839	phkg2	AGCTAGCTAAAGCTGTGTGG	AAAGGCACGAACAGGTTTCC	AGAAATGAGCGGTGGTCTGAATTCAGCACAACAGGCGAATGATCCCTGCAGAAGTTAGCTAGCTAAAGCTGTGTGGTTGGTTTGTTTACTCTT[C/T]AGGTACCGAATTTAACCCCCTTGGGAAACCTGTTCGTGCCTTTAAGGTCATGAATACTTTAACCACAGCGTTAGCTCAGCTAAATGTCGGTGTTTAGTTAGTCTGCTGATTTCTGAATAGAGCTGCTGCCGGGGCAAATGACAGTGAAGT
ASTYANAX_840	dnmbp	AAGAGTCTGAGAGGTCTCTG	CTACTCAGAGCCTATATACC	GTAGGAACCCCCACCGAGACACTCCTACATCTAACTGCCCCCCCACAAGTCAGAGGGATTCCCTTGACTTATCCTACAGGAGTTCTTCCAATCACAGAGAACTGTCTGAGACAGCCTATCACAATGCTGCAAATCACAGGGACTACTCAGAGCCTATATACCAAAATCTAATGAATGATAAAGATTCCTCTGGATCCAAT[G/T]ACACTACTCCACCCAGTCGCAGAGACCTCTCAGACTCTTCAGAGACAGACTCTTGCTCCTCCACTTGGAAATCTAGACATGAGCAGTCTCAGAGGTACACAGCCTCTAGTTCTCAGCAGAGAAAGAATGGGGACTATTCACTGCAGACGAGGAAGCCTCACTACCCTGCTGATACAGAGCACATAGAGCCTGAY…
ASTYANAX_841	socs3b	TGACTCTGCTAGAAGGAGAC	AACCCCAGTGGAAACGTATG	GACAGGATGGGTAGTACAAGAGTTAAGTGTGCTGCTATGGCTGAGTTCCAGCCTTCTGCCATAGGAAAAGCTCCCGCACACCTTTTCATCCCTCGTTAACATTTTGACTCTGCTAGAAGGAGACCTCTGGCTGTCTGTGTTTGAGGGA[A/G]TGCCCAGAGCCGGGTGTTTGCAATGACATACGTTTCCACTGGGGTTTGCCAAGCATAATCGCCTCATGAGTAGGCACGGTGAAGTGAACACAACTACTACTCACTACAGACACCGCTGTGTCAACAGTGGCCACTACGTGGGGTCAC
ASTYANAX_867	kif11	GTTCTGGAGCGGTAGATAAG	TCCACAAGAGCCGTAATGAC	GTGGATCTTGCTGGCAGTGAGAACATCGGCCGTTCTGGAGCGGTAGATAAGCGTGCTCGTGAGGCTGGCAACATAAACCAGTCTCTGTTGAC[C/T]CTGGGCAGAGTCATTACGGCTCTTGTGGAGCGTGGACCCCACGTCCCCTACAGAGAGTCCAAACTCACCCGAATCCTGCAGGACTCGCTGGGCGGCCGCACCAAAACATCAATCATTGCTACAGTCTCTCCGGCCTCCATCAAT
ASTYANAX_868	ikzf5	TATCGGCGTGTTTCCTTCAG	AGGCTGACAGCTTCCTAAAC	GAGGACTGAGGGAGGTGGGGAAGCTTAGTAACGGTGCTCTGGAGGTGCGAACTTTCAGCAGGCTTTTGTGTTGATTGGTTTGGGCTCGTTTTTAAACGATTTATCGGCGTGTTTCCTTCAGAAAAACGGAGATAAATTATTGCCAA[A/T]CGCTGCTGATAAACGGCTGGCCCGGTTTAGGAAGCTGTCAGCCTTTTATCCCTGCAGTAAACGCCTGCAAACTCTGCTGTTTAGCTAACTTAGCYTAGCCTAGCCTAGCTTAGCTTAGCCCAGCCCGCGGTCAGCTGCGGCTCCA
ASTYANAX_869	gale	GCAGAAGGAAGACTGAAGAG	TGTGTCATTGTTTTCATAG	CGCTGGCAGTCCCAAAATCCCACAGGCTTCAGTAATGGGAATGTGGTGTGAAGCTGATGCAGAAGGAAGACTGAAGAGAAGAAGATCCTAGAGCCAT[A/G]AAGTCCATTACTTTTTWCCATTTAAACTAGAAGAAATCTATGAAAACAATGACACAATGAATGATTTACATTCCTTACAGTACTGTTTCTACCTGATTACTTTTAAATTATTATTAGCAAGTCCTTTGTCTCTTTGACC
ASTYANAX_625	iffo1a	TTAGCTCCATTGGCTCTCTG	AATGGTAGGAGCGTAGACAG	TGAAAGGAAAGAaGGAAAAAAAACAGCTGTTTAACTTCTTCACATCTCACTCTTAATCCTAAGCCATATTTAGCCCACAGGTGCTGGTGCAACACTGCTGAACTCATACTTTCCTCAATGGTAGGAGCGTAGACAGACTGTCTTCAT[C/T]TCTCAGACCACTAAATATTTCCCAAAATATCAGAGAGCCAATGGAGCTAAAAACGACCTGAAATGACTCACACGCATAGGATTCTAAGGGTAACTGCCCCCTGGTGGTAGCTACTGAGCTACTTAATTGATGTTGTAAAGGT
ASTYANAX_627	b3galt2	TGAGAGATGTTCTGTATTG	AAACATGTAGCTTAGTTCCC	CTCAGGGTGCAGAAGTATATTAGAAGCATGTGTGAAACTCAGCACTACACTGATTATAGGAAACTGCACAATGTTTTTTTGGTATTGTGTACAGTTAATTAAAACTATTTTTTTAATTtGAGAGATGTTCTGTATTGTAAAATCTGTCC[A/G]ACTCTTTTTAAAAAGGGAACTAAGCTACATGTTTATGTGCAATATATAGCATGCACAAAAAGACAAGTTTCAGGTGCCAATAAAAATATACGGTGACAGGTCGTCACTTTCTCCAAATCATACACAGAATGTTATCATTACGGG
ASTYANAX_628	grina	CACCACTTCGCTTTTCAGTC	GTTCCTTCATAGTTTTGACG	ATGAAACTCTGACAAACACTCCTTATAACTTAGAACAGAGTTAATCAATATAACTGCTGTAGGCTGAATGATTTAAGCTATAATAAATACAGTAGCAGTCAAATTTAGGACACCACTTCGCTTTTCAGTCATTTTCGGCTGTATTTGC[A/G]TTCTTATAAACATTGTAGATTATTAATCAAAACGTCAAAACTATGAAGGAACGTTTATATGTAGTTAACAAAAGAAGGGTTTGAATACAAAGTATAAAACATTCTTGTATTAAWCTTTAATCTATAATGTAGAAAATAACGATCT
ASTYANAX_630	spns1	TCATATCAGCAAGCCACGAG	GGTTAAAGAGCCAAAGCGTG	CGGGTGACCCCTGCTCTGGGGGTGGTGGCAGTGTTCCTCTTGGTGTGTGTGGTTAAAGAGCCAAAGCGTGGCGCTATTGAGGC[A/G]CGACCTGAACACACTCTGCACAGAACCTCGTGGCTTGCTGATATGAAAGCCCTCTGTCAG
ASTYANAX_638	cmpk	GTCAATTTTACACCAGAGTTC	ACCCAGGTTAAGCTCAAGTC	ATTAAAGCACAACTGTGAAATGCATATTATCTGACTGGAGCTGAGGAAACACTGGCCTAGATCTTAACTTTGCAGCATTTTAGGCTGGATTTCTAGACCCAGGTTAAGCTCAAGTCTTGACTAAATGATGTTTTTAATGCAG[A/T]GACACTATTAAAGAAGAACTCTGGTGTAAAATTGACTTTTGTTGTAGTAAAACATGATAAAAAGGACTTCCCTTCAATGAATAGCACACTTTCCCACAGCTTTCTGAGATCTAGTAATTTTGTGCTTCTTCTTTAAGATTTACTTTAAGTTT
ASTYANAX_678	fscn1	TGCTAAGACTGCATTCCTAC	GTGGCTTATGCTGTTGTGAG	TTTTAAGTACCCATAAGTAACTGGAAGGGGTGAAATCACCAGTATGACTTGTGTTTTTTGATAAATGTGAAGATTCTGGTGGCTCAGAGTGTCTTACTAGCATAAAGGCAGAATTATACTTCTGTGTTGAGTCTGTGCAAGTGGCTTATGCTGTTGTGAGCCTTTATACTTGTGCATTAGTGTGAATACATCACTCCGTG[A/T]TAATGGTAAAAGTAGGAATGCAGTCTTAGCATAGCTATGCGTACCATAGGCTGCGCTGTAGATTTGACACAGAACTATAAATTAGCCTTAAGACAACAATACCATGACCTGAGGATCACAAGTTCCGATCCTGCATCATGCTGCTTTGGCATCAGCAGCCAGAGCCTGAGCGAGCATAATTGGGAGATTAGGTA…
ASTYANAX_680	cadm4l	ACATCAGGACCAGCAGGATT	TAAAGACGGTAAAGTCCCCC	CACAGGACCGCACTACGTTCTGGGCTATTCTGGGGGTGGGACTGGTCCTGGTGGTGGTGCTGGTTGCAGGATATTTGGTTAAAAAGAGATGAGCTCACTATCAGTCGTCTGAAGATCCTGCAGAGAGACACTCTGACCATAACTGTTAGAACACATCAGGACACATCAGGACACATCAGGACCAGCAGGATTCAGAGACC[C/T]GTCCTCAGCACGGGGGACTTTACCGTCTTTATGGACTTTATTATCTTGTTATCATGGAATGTTCTTCAGTGAACGAGGGTGTTTAAGGTACCTGTGTTCACACCTGTGCACTGAATGAAACTCAACCAAAGGTTTTCAGTAGATCGACACAATACTGGAAAAAATTACATTATAATATGTTTTTTTGTATGTTT…
ASTYANAX_681	tbl3	TGTCAGGGACCACAGCTTAG	ATGTGAACAGTGTGGCCATC	GATGTGAACAGTGTGGCCATCTCGCCCAACGATAAGCTCTTCGCGTC[C/T]GGATCTCAGGACCGCGCCGCTAAGCTGTGGTCCCTGACAGACATGAGCCTGCTCGGGGTCTTCCGTGGTCACCGCCGAGGAATCTGGTGTGTCCAGTTCTCCCCTGTGGACCAAGTCCTTGCCACTGCCTCTGCTGATGGCTCCATCAAACTGTGGGGTCTACACGACTTCAGCTGCCTCAAG
ASTYANAX_682	errfi1	AAACCCGAAGTCCCTCCTC	TGTAAGCCCCTGAGGACAC	TGTCTTCGGCAGCAGGACCGTGCCCAGCGGAAACTGCGGCGCTCCCATTCCGGTCCCGCCGGCTCCTTCAACAAACCCTCCGCCCTTCGCCTGTCCTGTCATCAACGGAACGCCCAGTGCCCAGACAAACCCGAAGTCCCTCCTCGAGTGCCCATTCC[G/T]CCGCGGCCCGCCAAGGCTACCGCCGACTACCGGCGGTGGTCAGCGGAGGTGTCCTCAGGGGCTTACAGTGACGAGGACAGGCCTCCAAAGATCCCACCCAGAGAACCTCTGTCGAGCGGAACAGGAACATCTCGTACACCGAGCCCCAAAAGCCTCCCTATTTACCTCAACGGAGTCATGCCGCCCACGCAGAGTTTCGC
ASTYANAX_694	mtx3	GAGAAAACGTGAATAAGCTG	TATCTCCACTCATTTGGCTG	ACCATACTTTCTTTTTCTCTGTTCCATGTCTGCTTTTGCTCTCTTATATCCCTTTATAGTGGTTGTCTGTAGAAATTGGCCAGTCAATACAGTTACAATARCAGACAGTCTTTATTCCTTTAATTACAATTAAAGTTTGCTATAGTGAAAGTATATCTTGTAATATAATTAGAGAAAACGTGAATAAGCTGTATCTGTTC[C/T]GTCTTAGAAAAACAGCCAAATGAGTGGAGATATTGAATAACTTCTTTGTTTTCTCTTTTACAACTACATGGTAGCTAGCTATCATACCATTTCTTATTAAATAATGGTTTGACTGACAATCTTATATGATTTGGGCCTAAAACACACAAAACCTTGCCGTTGTTATAAGTTGTCTGAATATTAAATTACACATA…
ASTYANAX_697	stip1	AAGACCACAGAGGGAAGATG	TGGAGTACAGAAATGGGTGC	CACCTGAAGAACCCAGTAATTGCTCAGAAGATTCAGAAACTGATAGACGTTGGCCTCATAGCCATCCGGTAATCACAGCGAAGGCAGAGGAGAAGCAGGGCTACCACCATCCAGATCAACACCGCCACAAGACCACAGAGGGAAGATGATGCCATTCCAAAATCGACAAACTCTAGCTCAC[C/T]GAAATGTGCACCCATTTCTGTACTCCACATCTATATGTGATAGGGTTTTCTGTTTTTTTATTTCAATGTAAGGCCTTAATTAGACATTCATTAAACATGTTATATTAAACATGTAATGCGCAATACTAGATTTTATTTTTTTTTAGAATACTCCAGTACCAATGACCATTGATTCATGACACATGAAGTTTTGGGTGAAG
ASTYANAX_698	ola1	AAAGAAGGCAGGAGATGGAC	TTTGGTAATCCCACTATTCC	GTCCAATCGGATGACAGAATGTTTCGGCGCTTCCGCTCGGCTGTTTCTTTTCGTGCGGGTGGCTGAAGTGTGTAAAGCGTGCGGAGTGTGAGCAGTGAGAATATTACAGCACGCTCACAAACAGCGCTAACTCAAGATGCCTCCAAAGAAGGCAGGAGATGGACCAAAGCCACCCCCTCTGATCGGACGGTT[C/T]GGGACTTCCCTAAAAATTGGAATAGTGGGATTACCAAATGTG
ASTYANAX_704	dctn1a	AATAAACGGCCTGCTTCCAC	AGTGTTAGCCTGTTCCTGAG	GCGGAGGAAGAGAAGAAGAGGTGTGGGACGGTTCTGGTGGGTAAAGTGATGATCCCCTGTGCTCGTGGTAAAGAGCAGGTGCACTCCCTCGTTCTGACCCAGCAGCAGCTCCAGTCTGTGCACCGCCTCCTGATTAAATAAACGGCCTGCTTCCACCAATCAGAATTACCCTTCAGCAGATCTACTCCCTATTCTTCC[G/T]ACAGCATGCTCAGGAACAGGCTAACACTCTTTCACCATGCCAAAGAGAATCACTTCTACTAAGCAGCTACTTCTGTTCGTACGAGCTTTTCTACGTTCAGCACAAATTAGCACCACATATTCTGAACACGAGAAACAAAAGCTCATATACCTCAGAACAGGAACATTCTGTGTAATTGTGGCAAAATTCACCAATA…
ASTYANAX_707	ext2	CTGGCTTACAGAACAAAGGC	AGAGTTTCCCAAACATCGGC	TCTGAGTGTATAAACAAATTCGCCTCGGTGTTCGGCACCATGCCTCTGAAGGTGGTGGAGCATCGCGCCGACCCGGTGCTGTATAAAGACGACTTCCCTGAGAAACTCAAGAGTTTCCCAAACATCGGCAGTCTATGACATCACCGCGCCT[C/T]TGTCTTCTCAGCCTTTGTTCTGTAAGCCAGGCTGCAGATGCTCTCGCTCTCACGGACCTCCACGGTTTCTCTCTCTTTCTCTTTCTCTCTCTCTTTCTTTCTCTTTCTTTCTCTCTCTCTACCGTAAAAAGACTCTACGAGTGAAGTTACGCTCTTTTTACCGATGTGACGGACGTGAGAAAGTGTCCTGGTTCAGTCCT
ASTYANAX_711	dok1b	ATATCTAAGCACAAGCCTCC	CGCCCAAGTTGTCGTAAATG	TAAGGGAGCACTTCCCCGGAAGGACCCGCCTCCACTGCCTCAAGGTAAAGCTGGAGCTAACTTAAACAACAACAATAGCAGCACCAGTAACTATTATGGTGGTGAAGAAGGGACTATAAATGGATGGGGTGTTGGCGGAAAAGTAAGCAAGCAGGTGGAGCTTTATAGTAAAATATCTAAGCACAAGCCTCCAACCAATG[C/T]TTGGCATCCTGCCATGCGAACACCAGACATCATTTACGACAACTTGGGCGACATCTGACCCAAAATAGTGACAACTCATGCCTTCTGACTGCCTGACTTCTGACTTCCAGTGGCTCTCTTACATGATATGAACTTGGTCCTAGGCAATGTCAGGCGAGTCAGGTGAGTTCTCTGGAGTCAAAAAGCGGAAAGCC…
ASTYANAX_713	anapc7	TTAAAACTGAAAACCAGCCG	TATAGTGGTTGCCAGCACTC	TTAACAGCCTGAACTGACCCTAGATCAGCACTGTGACTCTCGAGGAATTTCAGAGCCACTGTAGGAGAGTCCTGCCTACTGATTAAACAAATAAACAGCGCCTCCTGCTGGCTGGGAGATGTGGCCAAACGGCGCAAGCAGAGAGAAGTCCTGATAAACATCTGATCTGGAGTTTTAAAACTGAAAACCAGCCGGAATAC[A/G]GACGATACAGCTATATCTTAAAGAGAGAAGGGTTTGGGAAGAGTGCTGGCAACCACTATAGAAGAGAAGCACAGTGGAATCTCCTCTAGCTCTATGGTGTGTGAAGAGTGTATGTGCGCACAGTGCTGCCAATACTCTGGTGAACTACACACGTTTGAATTGCCCCTGATATGATGATGTTCTTCTTCTCTCTT…
ASTYANAX_723	tfdp1a	CGTGACTGATAAATCCCTTG	CGATGAGGACTAACTCTTGC	GATAGTGGAGCAGACGGAACGATGGCCTCCAGCTCCAACGATTCACACTACAGTGGTTCTCGGGTGGAAACCCCAGTCTCTTATATGGGAGACGATGATGACGACGAGGAATACGATGAGAACGACGATGAGGACTAACTCTTGCATCTTCACTTCGTTGTCTGCAATTCTTCCGG[A/T]GGCGGTCTTCAAGGGATTTATCAGTCACGCAAGTTCCCTCTCCCCTTCTTCTAGCACACCTAGATTATCTCCCTTTTTATCTCTGATACGGGCATTGAAGAGCATGGACTTTAAAGGGGTGAGTTGTTTTCATCCTGCTCTTTCTGCTGTATGGCTTTTCCTGTTAAATCACGACACTGCGTTTGGTGCTAGCGCAGATC
ASTYANAX_828	luc7l2	TCCCAATGTGTCAAATCCAG	CTCACTGACATCATTTTTGGG	CAGCAACCATTGGAACCTCAGGAACCACACACTACTGTACAGCAAGGTGGAGGTCATGTGGATGAGAATAACACAGCAAGCACGGAGATTCCCAATGTGTCAAATCCAGATATGTCAACAAAACAATCTGATATTTCCGAATTCCCCCAG[A/C]GCCTTATAGMATACCCCAAAAATGATGTCAGTGAGTTGAAGAGGGTAGTGAATGAATTGCATGAAACACAGAATGAGCTGTCTCTTCTCAAAGCTAAACATGACCAGCTGTCTCTGCAGCTGCTGGAAGTGTCAAAAGAAGATTTTCTGCTCATCAAGAA
ASTYANAX_833	zgc:110815	AACTTCATCAAGGAGCCAAC	AGTACTCATGTCTGCTGGTC	ACACTTTAAATGGCTTTACAGTTTTTAAACTTTCTGATTTATTAGCTGAATTTTGTTTtATCACCCTCTGTTAAACTAAATAGTTCCTCAAATGATGTTTTTATTCTTGCCTTAATTTCTCCAAAAGTGTCTTTAAATCCTTTGAAATATAACTTCATCAAGGAGCCAACATATGAAA[C/G]AGTTCACCAAACAGACCAGCAGACATGAGTACTGGTTTCAGGATATTCTGATCTCGTTCATATATAGAAAGATCACATAATGAAAAACTAAAGATTATACACTGTACACTGACAAGCTGTGTGTCAGTGTACAGGAGCTAGTATCATGTTCC
ASTYANAX_842	oat	GTAGTTGTGCGCTCCGTAAC	TAGCATCTCAGGCTAAGC	ATGCAGGGCATGCTGACTCGTCTGACCCACCTGGGCAATGTCGCCCCCTCCCTGAGCCGCGCAGTGCATTCTGGGACGCGGACGGCCTCTTAYGTAGCATCTCAGGCTAAGCGCGCGG[A/C]GCGTCAGCTGACCTCAGAGGAAGTGTACGCTCGTGAGGATCGTTACGGAGCGCACAACTACCACCCTCTACCCGTAGCCCTGGAGAGAGGAGAG
ASTYANAX_843	fh	AAACTCCTCTGATTTGGCGG	ACATCGCTGCAGCTAAAGAG	AGCTCTAACGACACGTTTCCCACGGCGATGCACATCGCTGCAGCTAAAGAGGTGCACGAGGTCCTGCTGCCCGGCCTGCAGGAGCTGCAC[A/G]ACGCTCTCGCCGCCAAATCAGAGGAGTTTAAACACATAATCAAAATCGGCCGAACTCACACCCAGGACGCTGTGCCCCTGTCCCTGGGTCAG
ASTYANAX_848	sqstm1	CAAAGCCTGATGTTGCTCAC	GCTGAGAGAAAGAGCAGGAC	AGGTGCTTGACCTTAAAAATAGGAGTACAAGGGTTTTTGAGAAACTGAGCCAGTGTATTACTGGGATGACTTCCAACAGTCCTCTTCCTTATACATCAAAGCCTGATGTTGCTCACAGCCCTGTGTGTTTTCAACTCCCACCAGTTAT[A/G]AAGCCATGTCCTGCTCTTTCTCTCAGCACATTTTTTCAGACAAATGAGGATTTTGATGACTCATTTTAACCTGGGATTGTTATGAAATATTTGCAATACTCAATATGTACTGAGAGTGAGTGTTTCTTTTAATTACATAAT
ASTYANAX_849	dusp1	GAGAAAACTGTAAGACCCAC	AGCAGTGAAAGTGACGCAAC	ATTCACTGAACTGAAGGACTCAGGCGTTCAGTAGTGTGAGCATGTTTGGTCATAGAGTTAAAATGAGGCTCCTGAAGTGCAGCAGTCTTACAGCAGTGAAAGTGACGCAACTGATAATCACTTTCTGTTTCTATTTATTGACAAAAGA[C/T]CACAGCAGTGGGTCTTACAGTTTTCTCAGGAAAAGTTATTCTTTTTTTGTTGTTGACACTTTGTTGTTTTTGTTCTTATCAAACACAAGTAGTCTGAGGGGACACGCGTGTCGACGCTCTAAGGTGCTAATAAGAGTGACTCCCCTC
ASTYANAX_851	smc4	TCATTACAGAAGCCTCTGCC	AAGACTCTCCATCACTTGGG	TTGGAAGAGGTGAGAAATGTCCCTGCCAGCAGTGAGAAGATCATTACAGAAGCCTCTGCCCAAAAGGAAGAGTTGGAGAAGCAGAAAGT[A/G]AAGGAAGAGGAGTCCCTGGCCCAAGTGATGGAGAGTCTTAAGGAGGAGACCAGCGGCCTGCAGCATGAGAAAGAG
ASTYANAX_860	alg2	TGAGAAGCTTTCAGGAGTGG	TGTTATTGCCGTTCGCTCTG	AGTGGCTCTTCTTCACGGTAGCTGCTGTGTGCTCTACACTCCCAGCAACGAACACTTCGGCATCGTGCCGGTGGAGGCCATGTACACTCGCTGTCCTGTTATTGCCGTTCGCTCTGGTGGTCCGCTAGAGTCTGTGGCACATGGGGAAAC[C/T]GGCTTCTTGTGCGATCCCACTCCTGAAAGCTTCTCAGAGGCGATGGGTCACTTTTTGACGGAGCCGGGACTCAAGCAGCGCCTGGGCCAGGCCGGACGTGACAGAGTCATAAAGCGCTTCTCTCTGGAGGCCTTCACTGATCAGCTCTACAGACACATCCTCAGCCTCACC
ASTYANAX_863	ccne2	GAGTCTACTTGAGCGTAAAG	ATGCTGAAAGCCCTGAACTG	ATGTCAAGACGCAGCAGTCGTAACACTCTGCAAGAAAGGGACGAAAATGCACCAGAACAGGAAGAAATCATTGAAATGGAGCTTGTTATGCTGAAAGCCCTGAACTGGCAGCTCTGCCCCGAAACAG[C/T]CATATCATGGTTGAAACTTTACGCTCAAGTAGACTCTTTAAAAGAAAGCCCCCATTTCCTGGTGCCTCAGTTTTCTCAGGAAACTTATATACAGATCACTCAA
ASTYANAX_620	eno3	GGAGAGCAGAAATGAAAAAG	CTATTCTTTTTACATCTCAGC	TTTCTTCTAATCTTGTCTCTTCACTTCTCCTCTTTTTCTTCACTTTTTTTaTATCTATTCTCTTGTCTCATCTCGCCTTTTCTCTTCTCATCTTATCTTTTCCTTCTATTCTCTTCTATTCTTTTTACATCTCAGCTAGTCTCC[G/T]ATCTTGTTAATAGCCTTTCTTTCTCTTCTCTTTTTCATTTCTGCTCTCCTCTTCTCATCTTATTTCTTCCATTCTCTCTTCTCTTTTTTATTTATTCTCTCCTTGTCTCATCCCATCTTTCCTTTTCTCATATTGTTTCTTCT
ASTYANAX_629	nup98	CTCTTCCATAGGGAATTAGC	GCTTAGATAATGTGTGTCTG	GACTTCCTAAAAGCCCATTAACACACAAAGCAGCAAAATCTTCTGGATCAGTCATTCCTGCGTGTGTTTGGTTTCTTGTATGCTTAGATAATGTGTGTCTGTTTTTGATAAAGTATATTTTGAAGAGTCTGCTTGATAAAAC[C/T]CTGTATATTGCTAATTCCCTATGGAAGAGGAGACCCTGCCAGCTCTCAGACAACAACATTTGCAATTTGAGAATTACAGTACTACATAAAACCTCAAATTTCAGTTCAAATGCTGAGTAGTTTTGGGTGTAATACATTTTACCATCTA
ASTYANAX_633	lmf2a	GTAGAGTTTCCCAGTGATGC	AACACTAGAGTTGGCACCTG	AGAATCTGAGAGGTCCAGCTGAGACTGCTGAAACTGTCCCCTCCCCTGCTAACACCAGCACTTATTAATATTTATCTCTTTTATTAATACAGGAATACAACAGCTGTGCATTATTYGTGGAGTAGAGTTTCCCAGTGATGCTTAACTT[G/T]AGTTAAWATGAATAATCTCCTGTTAGAACAGCTAACTCTAAAATTCAGGTGCCAACTCTAGTGTTAGATGCTCGTTATCTGCTTTTCCTGCTTAAACACACCTGACTCAAGTTTCCTGTTAATTATCAGATTTATAGTCGACCTA
ASTYANAX_635	ylpm1	TCACGCTCTGATTGGGAAAG	AGGGATCCAGGTTCATCAAG	AGAGACCGTTACCATTTGAGGATGAGGATCGAATTAGAGCAGAACGAAGACCTGGGTATGCTGATAGTCCTCCTTATCGAGACAGAGACAGGGAGCCCCCATTCCATTCACGCTCTGATTGGGAAAGACCTCCACCTCCTCCACTACCAGA[A/G]AGGGTATACCCTCCTCTTGATGAACCTGGATCCCTTTATGAAAGGAACAGAGAGCCTCATGCTCCTCCAGCTGGCAGTGCTCCTGATCCACTTGATCAGTCCTCTCCAGGAGCAGRCAAAAGC
ASTYANAX_636	ubxn7	AATTCTGGTGGTTCTGGAGG	TGCCACCTGTCAATCAATGC	CGGGACCACAGTTGGTATTTATTTGTGAATAAGAGGCTCCGCCCCTCTGTCGGGTCAGGTGGGCGGGGCTCTGTCGGTTTGAGATTAAGGCTTTTTACTGGTAAAATTCTGGTGGTTCTGGAGGTTCTTGATGATGATGTTTCGACCTCT[C/T]GACGAGTGACATCGCATTGATTGACAGGTGGCATTTGCATTTGCATWTGCATATGATAAAGGAAAAAAAAAAGACAAAACAATAAAAAMCATGTTCTATTATTTTTTTAAAACAATGTATCCACCTGTTGGCCCCGCCCTCTTCTAAAA
ASTYANAX_644	cldn11a	AGCAACAGAGAGTGAAAGAC	CAACCCAATCCCATTCTTCC	CCAGCTGCCCAGAGGAGCATTACAGCCTWATTCCCCTCAACCCAATCCCATTCTTCCTCTCTCTTTTACTGACTCTCTCGCTCTCTCTCT[C/T]TTACTTTCAGTCTTTCACTCTCTGTTGCTCTTTCTCTCTCTTTTATTCTCTCACTTCCTGCAGCTCTTTCTCAGTTTCTTGCTATCTTTCATTCTCGTTCTTAAACTCTCTCATTTTCGGTCTTTCGCTCATCCTCAATCTTTCAAT
ASTYANAX_652	ptk2.2	CTGTGCTCATTGTTGCTTTC	CCAAGTCACGCCTGAGCAC	ATGGCGACGGCGTACCTGGACCCCAACCTGAACCACGCCCTGGGCGGTGGGGCCAAGTCACGCCTGAGCACAGGGACGGAGCGGGCCCCTGGAGCCCCAGACCGGGTCCT[C/T]AAGGTCTTCCATCACTTTGAAAGCAACAATGAGCACAGCACGTGGTCCAGCAACATCCGCCACGGAGACGGAACCGACGTGAGG
ASTYANAX_679	foxk1	TTACACCATTCTGCAGCAGG	GCTTGCCGTTCTGAGTGATG	GTTCTAGAGGAGATGGGGGCTCCTACATCTATCCCTGCAGGCAGTAGAGTCATCCAGGCTGTGGGAAGCCTGAGCACAGGCACCAGAGGGCAGCAGAGTTACACCATTCTGCAGCAGGGCACCTTGCCGTTGGGCCAGCACCAACTT[C/T]CAGTTCAGGCCATCACTCAGAACGGCAAGCATGCCCTTCCCACAGCCAGCGTCTCGCCCAATGCTTAT
ASTYANAX_709	slc25a44b	TCCCACAGTACTTTGGCAAC	CATAAACCTCCGTTTTTGTCC	TAAAATTGAAAGACTTTAATTTATATTTTTTGTTACCAGCTAGGTGGTGTTTCAGGTGTTTGGTCTCTGTGTGTTCTGTGGTGCACTGGATATCTCGCTCCCTTATGTTTCTCAATAATAATTGTCATTTTTAATGTTATGAACCGTGTCTTACATTTCACATAAACCTCCGTTTTTGTCCTTATTTTGTTCTGGATTTC[A/G]GACTCAGTTGGGAAAGAAGTTGCCAAAGTACTGTGGGATTTGTTTGTGTTGCACAAAACACGTAAAGAACGTATGCAATGTATAATATAATTGGGATGTTGGGAAACTGGATCCATGTGTGATTGTGAATGTTTGTCTGTATGGATGCACTGCACAAATCTGTGGTCTTCGC
ASTYANAX_712	klc2	GGTTATTCAGTATGCCTCTC	TTTCTCCAGGTCTTCCAGAG	CAGCCTAGTGGTGAAGTGGCAGCGCAGCAGGGAGGTTATGAGATCCCAGCCCGGCTCAGAACTCTACACAACCTGGTTATTCAGTATGCCTCTCAAGGCCGGTATGAGGTAGCTGTGCCGCT[C/T]TGTAAGCAGGCTCTGGAAGACCTGGAGAAAACCTCCGGCCATGACCACCCAGATGTTGCTACAATGCTCAACATTCTTGCCCTCGTCTAC
ASTYANAX_726	sept10	AAGGCACTTTGATCCCAATG	GTTTGTGTTTTACCACTAGGG	CATTTATGTTTTCACTCATCCTGCAAACACTATTATTCGGCTTGTTAGTATCTCTTTTAATGTTTTTTTTTTCTATAAGTGTATCAGCAGAGCTGCTGTTTTGTATCAATTGTATAACGGTCTGTTTTTATATTTACTGCACAAACTGTTTATTATAGTTTGTGTTTTACCACTAGGGGGAGACAACCCTATTGGTGTTG[A/C]ATTAACAATGGTTAAAATAGATCATTGGGATCAAAGTGCCTTAAAAATGTTTTGCCTTACCAGCAGGTAGATTATCAGCCGAAACGGTGCCTTTACAGCAGTGTGATTTTGTGGTAGAGCATTGAAATAATGGAACTGTATCAGAAAGTGGATTGCTARKACTTGCTGGAACTTAGTTTGTACATCAGTGTTGG…
ASTYANAX_834	rbm34	GGGCCTTGTTTCTAAAACAC	CACATTCTGGTGTGCGTATG	TTGGTGGAATATATTTGAGTTATTGTACTTTAAAACAGTACTTAAGTATTTTCTAAATCAAATGTACATTTTTGTGACAATAAAACACAAACATCTCAAAGACCAGGGGCCTTGTTTCTAAAACACTGCATTG[C/T]GCCCCCCAAAAAAATCAGATTTATAAAACTGTGCATACGCACACCAGAATGTGGCTTCCTCTTGCTTAAATGTAAGCTCTTTTTCACATCAATTTTTTAATTTTTTAAATAAATCACAGTTTCTGTGCACGATGTTGCACACACCCCCTT
ASTYANAX_835	thop1	TGAGCAGTCTCTAGTGCTTG	CCTGCTGACCAGTTACTATC	AAATGCTGAAGAAATTTCTAGGTAGAGAGCCCAAGCAAGAGGCTTTCCTCCTGAGCAAAGGACTGTCAGTGGACCTGGAGCAGGGCACACCCTGTGCCTGCTGACCAGTTACTATCACACAATAC[A/G]TTATCAATGCCTCTCGGGAAAACGTTAGCACTCAAGCACTAGAGACTGCTCACTCAGATTTCTCTGAATCAGCACCCTGAAATTTCACATGCCCCATCACACACTATTACCATTTATTGCTCACTATATGGACAAAATA
ASTYANAX_837	mto1	AAATTCAGGCGAGTTCCTCC	ACTGCTGTAACTGCTATAAC	AGACATGGCGGCGCGCAGTTAGCTCTCTAAAGAAGATATGGAAAAATATAACGTTAAATAACTGCTGTAACTGCTATAACAGCTATAAATGC[A/T]ACAACCCTGAACACTTTCCAGAGCAGCGGACCGGCGGGAGCGGAGGAACTCGCCTGAATTTGCTGCACACCATCTCTACTTTTGCATATGAGGACAAWTAAATGACAGTTTGATGTTACCAGTACGAAGACTGCTCGYCCAGCCTCGT
ASTYANAX_850	ccrn4la	CTAATCCAGCTCGATTAGGG	AGCTCAGGACATTCCCAAAG	AGCCTCACCGGCTCATGTGACTGTAAAGCAGTGCAGCTCCCTCTAATGGGGATGCAGAGCAGCTCAGGACATTCCCAAAGTGTGTGTTTGTGTGTGTGTAYGTGTGAGAAAAGCCCTAATCGAGCTGGATTAGYTTTATTTAAGGTGGTTTGATTTAAAGGAGAGCTCCAACACATACTTTCAAATTTCTGCATAATTACATCCGAAGTTACTGTAGAAAAAAAATAAATATGGCCGAATGTTTGTGGAC
ASTYANAX_857	ctsc	AGTGAACCCAAAAGACTGCG	CACAGCCGTTGAACACTTTC	TAGATGGTCGTTAGGATCTCAATTAATCCAGGTCTCAGATTTGCATCTGAAGTTCTGTTTAGCAGTTTACAATGTTTAACAGTAAGGAGAGATTAAAAAGGGATTTTTTTTATTGGTATATCTGCTGGTGTTCAGTCACTGCTTTTTCCACAGCCGTTGAACACTTTCTGAAGGG[A/T]TTCTAAAGTTTCTCAGGTTTCGGGTTCTGTTTAGAGATCAGATGTTTTTCGCAGTCTTTTGGGTTCACTTTGCCTTTTGTAAATGTTTTGCACATGCCGATCTGCCTTTTCAGCAGTAGTATTTTTTTTTAGATTCCCAACTTTTACACTTTTAATGTGTAGCTCA
ASTYANAX_859	il6r	GGAGTATTCTGGATTACTCT	GGCAGATTTACTGTCATTCC	GCCAGACAGTATTCTCTATACAATCTCTTCTCTCTCTCCTTTTTATCTCTCTCTCTCTTTCTCTCTCTCCTCCTTACCTCAGGGCCCATGTAACCCTTACAGACCAGGCAGATTTACTGTCATTCCAAATTAGATTCAGTAAAATGTCC[A/T]GTCAGCACAATTCTATATACATTATTATATTAGTAAAGAGTAATCCAGAATACTCCACCAAATCCAACAGATTAAAACATGACTGAATCATCATGCCTTAAAACTGGTCTTTATACAGAATGAGGAGGTTCGCAGTGTATCAAACAAACC
ASTYANAX_862	stmn1b	TTCAGGCTAGTGTTTACCAG	GGAAGTCTTCATCAGTCTGC	CAAATATGAAGATAATTTTTATACATTCGTCTGCCTGTCTGTGTAACTCTCTGTCCATGTGGTTAACAATAAGCACATTTCAGGCTAGTGTTTACCAGAATAACTGTGTAAAAGTTATAAATAACGTTTTGAGAAAGATCCAGGGTAATT[C/G]TGTACAGCAGACTGATGAAGACTTCCTGACTGATTAAAGTCCTGTAATCGATACCCATCAGTTTAGGACAAACATCCGAAGGTTGTGAGAGTTTTTGGTAATGTTGGCAGTGCCATGCCAGTATTMCAGTCAGTGATGATGCATT
ASTYANAX_864	rbm42	CTGAATCAGTGTGGTGTGAG	TGAGGTTGAGTTGGTGTGTG	GAGGTGGTTCGCAAGAAGCAGAAGGAGAAGAAGAAGCTTGGGCTTAGATAAGCTCCATGAGTCTGAACTGAATCAGTGTGGTGTGAGTGTGTGA[G/T]CGAGTGTGTGCCTCCAGTCCCTGCCACACACCAACTCAACCTCAGGTGTGGGAGGACTGGGAGGAATTAAGGACTTTTGTTGTTACCTTGACTGTTTGCGTTGATGGTTACAGTGACTGAGAGAAGACTAGAATCAGAAACCAGGTT
ASTYANAX_865	tmem222	TGCGTTCTTCCATAGCAACC	TACATACACTGAGGTGGAGC	TCAGGATCACCATCAGACCAGACTCGCACCCTAGTGGACAGTACCTGCATTACACCATTACATCAGCATTACAGCTACCATACTCTCTGCAGGCTCCGCCCACTAATGCGTTCTTCCATAGCAACCGTTGCTTGGTTGGACAAACTTC[A/G]CTGAACTCAGGTAAAAAGCTCCACCTCAGTGTATGTATATCACTATACATACTTTTACATAATTAAATTGTATTTAATTACACATAAAAAAGTAGATTTAGAGTACTGTCGCATTAAGCGACACTATTAAGGATGCTACATCAAAGTG
ASTYANAX_624	rab8a	CCCATTAGCACCTTTCTCAG	AAGCGAGCGCCACACTGAA	ACTTTTTCAATTTATGGTGGCTCATGTTCCTTAGGAATTACCCAGTATCACCACAGTTGGTATTAATGTTATGGCTGATTTAGTGTTTTGTATTTTGTGGTAGGGTTTCCCAGTTTCCCATTAGCACCTTTCTCAGTGTTCATTAAGA[A/G]CTCATCTTAAATGTTTAAATAATAGAAAGAAAGAGAGAGAGAGTTCAGTGTGGCGCTCGCTTGACCAATCTTATTGTGCTCATCTGCATTGCAGAAACCCAGCCCTGATCTTtGTTTTTTTTTtCCCTCAAATTTGTCCCGTCTA
ASTYANAX_686	ipo8	CAAGTGATGAAGACGAGGTG	ATCTTCGTTGCCGTTGCCAG	GAAATTCCAAGTGATGAAGACGAGGTGAGAGAGAAGAGTTCCAGCATGCAGTCAGCGA[G/C]TGCCTGCACTGGCAACGGCAACGAAGATGACGAAGATGATGACGACGACGACGATGATTACTGGGGGGATGAAGGTCTGGAGGGCACTGCCTTGGAGGAATACAGCACACCGCTGGACTACGACAACGGAGAAGACGAGTATCAGTTCTTTTCTGCCTCTCTTCTT
ASTYANAX_688	smarca1	TGGAGAAACTGGGTGAAAGC	TTCAAACTTGTACAGGCTGG	ACAGCAGAGATGAATGAGAGAATGGAGAAACTGGGTGAAAGCTCTCTGAGAAATTTCAC[A/G]ATGGACACCAGCGGTGCAGAAACCAGCCTGTACAAGTTTGAAGGAGAGGATTATAGAGAGAAACAGAAG
ASTYANAX_699	dnpep	AGAACTGGGATGAGAAGAGG	GGCAGAACATCCCAGTATTC	GGTTTCTTTGAACACTTTCCATCTGTGAGGAGCATRCTAGTGGTGGACTAGTGTGGTTCTTTGATCCAGCACAGTGGGAGAGATGGCAGAACATCCCAGTATTCAACTCTTGAAAATCAMTT[A/G]AACCTCACTTCTCCTCTTCTCATCCCAGTTCTTTGTACTTGTCTTAATAATCACAGCAGTGTAATGGAGTAGGCCTGTTTAATAGCTGTACTCCTGTAACTGCACTGTACGCTCTGTCCCTTTTTTCAGTGGAATTGTCAAGCACKTTCGCA
ASTYANAX_708	mdka	AGCTACGGGCAGTAAGAGTC	GTTTAGACACCGTGATGCTG	GACTGCAAGTATAAGTTTAGTAACTGGGGCGAATGTGACGTAGCTACGGGCAGTAAGAGTCGCACCGGTAC[A/G]CTGCAGAAGGCTCTGTACGACGTCGACTGCCAGCCCAGCATCACGGTGTCTAAACCCTGCTCAAAGAGCAAACCCAAGACCAAA
ASTYANAX_632	rybpa	--	--	AGCATTACTGAGTGGAAGAAGTTGAAACCCACTGTATATTTTGAGCCTTAGGTCTCCGGTTTTGCAAATTGTTCCTCTCTACTGGAAACGTTGCCTGGTGATTCTCCCAGCACTCACCCAAACGATAATAATATTTGATCA[A/C]TGCATCTGTTGGATAGCAAGCTTCACAGTTGAAAGCACCATATAGTAGCACCAAAAGGCAGGCGATTACTTTTTTCTTTTTCTTTTTTTCAAAGTAATGCCTGTATATGTACTGTATAACTGCCATAATAAGGACAAATAATA
ASTYANAX_683	copg2	--	--	CAACTTGCTGCCATCCCCGAGTT[C/T]GAGTCTCTGGGTCCTCTGTTCAAGTCTTCAGAGCCGGTCCAGCTGACGGAGGCTGAGACGGAGTACGTGGTTCGCTGCATTAAACACACGTTCGCTGCTCACCTGGTGTTCCAGTTCGACTGCACAAACACTCTAAACGACCAGCTGCTGCAGCGCGTGCTGGTGCAGATGGAGCCCTCAGAGTCCTATGAAGTGGTGCACCATGTTCCTGCACAAAACCTGCCCTACAGCCAGCCCGGCTCCTGCTACACACTGGTCCGGCTACCTGACGATGACCCCACAGCA
ASTYANAX_684	creb3l2	--	--	CACTTCACCAATCTCCTCGATGACCTTTCCCAAGAAGCYTTGTT[G/T]GGCCAACTGCTTAGTGACCCCCTTCCTTTCAGGCAGGGGATGAAGCCATGGGAGGAGATGACTTCCCCCCCTCTCCACTGCCTCCGCACATCCAGGTGGAGCACAGCTACTCCCTGAGCGGGGACTCGCGTCCACACGTCCCCCATCGTCCCCACCTACCTGGAGATGCAGGCAGCAAGTCT
ASTYANAX_685	cad1l	--	--	ATGAGCACCCATAGAGTAGTGTATTTTCTACTTTTGTCATAATGACACTTTTTTTTAAATAGTAAAACTATGGTCTTAATAATATATGTTAGCACATAGTGTATGTTTTGTAATTAACTATATATTTTATATGTTGCCGCTTTATACGAGATGATGTCCTTGCTTTTGCTCTCGATATCATATGTTGGATCAAGTTTAAA[A/C]TCATTATAGACATTCCATAATTATTATTCCACTATTTTTTTTCTTTCACTGGTATTACAAGCGCTTTGTCGTCAGTATATTCACTATGATATATCTGATTCTTAACGGACGTAATGGCTTCGCTCTGCACTGAATAAAGGGAACATACACTTTTTGACAAAAATGAAAAACTGAACAAAAAAATAATAGTTAAA…
ASTYANAX_677	coro1a	--	--	GACAGCTTTAATGAGCC[A/G]CTGACTCTGCAGGAGTTGGACACCAGTAGTGGAGTTCTGCTGCCCTTCTTTGACCCAGACACTTCGGTCGTTTACCTGTGCGGAAAG
ASTYANAX_696	gsnb	--	--	ATTTGGCGGATTGAGGGCTCAGA[A/T]AAGGTGGACGTCGACCCCTCCAACTATGGGCAGTTCTATGGCGGAGACAGTTATATTATCCAGTATAGCTACCAGCATGGAGGGCGCCATGGCCAGATTATCTACATT
ASTYANAX_706	gmpr2	--	--	GTGTATAAAGGTCCGGTGGAGGTCACAGTGAGAGACGTGCTGGGGGGTGTCCGCTCCACCTGCACCTAYGTTGGAGCTGCTAAGCTGAAGGAGCTGAGTCGCCGCACCACCTTCATTAGAGTGACTCAGCAGCTCAACACTGTGTTTGGTACTGATAACTAGACTGCTGCTAATGCAGGTTAGCACTGGTTCAGRTCCAG[A/G]RTGAAGGTCTAAAACAGGTCCTCATTTGAGCAACATAGCCTGTAATGAATGTCATGCAGTGGGTTATATTTTAAATATCTGATGTATTCTTTCTGTAGTAATTATCTGATACAGAGACACCCATGTTCACGTTCACACTCAGACACACACACACAGTACACACCAGGATTAACCACACACATTTTGCTCTTTTC…
