# Supplementary material for: An Integrated Transcriptome-Wide Analysis of Cave and Surface Dwelling Astyanax mexicanus
Source: PLoS One. 2013 Feb 6;8(2):e55659. doi: 10.1371/journal.pone.0055659 (PMC3566029; doi:10.1371/journal.pone.0055659)
Supplement: Table S4 — Table of linkage data for markers derived from an integrated Astyanax transcriptome. (XLS) [file pone.0055659.s008.xls]

## Sheet: Sheet1
Linkage Group	Marker Name	Gene	Position in Group	Position in D. rerio
LG 1	ASTYANAX_651	tcea1	0.000 cM	2:30,453,800-30,463,800 bp
LG 1	ASTYANAX_710	ggh	26.900 cM	7:59,423,500-59,432,700 bp
LG 1	ASTYANAX_626	pak2a	32.723 cM	2:36,335,200-36,360,200 bp
LG 2	ASTYANAX_649	wrnip1	0.000 cM	2:392,900-412,200 bp
LG 2	ASTYANAX_705	cth1	5.071 cM	7:19,193,600-19,197,300 bp
LG 3	ASTYANAX_718	stambpb	0.000 cM	8:55,090,600-55,111,500 bp
LG 3	ASTYANAX_717	rad21l1	4.054 cM	8:51,375,500-51,404,400 bp
LG 3	ASTYANAX_716	mfn2	5.219 cM	8:49,219,000-49,279,000 bp
LG 4	ASTYANAX_719	abt1	0.000 cM	8:9,027,700-9,035,300 bp
LG 4	ASTYANAX_715	uck2a	26.129 cM	8:21,650,000-21,673,500 bp
LG 4	ASTYANAX_714	mccc2	26.445 cM	8:17,194,800-17,209,400 bp
LG 5	ASTYANAX_852	strn4	0.000 cM	15:11,821,000-11,903,000 bp
LG 5	ASTYANAX_854	hspa13	13.086 cM	15:28,897,300-28,906,700 bp
LG 5	ASTYANAX_855	bag6	21.855 cM	15:35,110,000-35,550,000 bp
LG 5	ASTYANAX_853	chp2	27.993 cM	15:19,367,000-19,374,700 bp
LG 5	ASTYANAX_856	usp16	31.353 cM	15:39,814,300-39,839,700 bp
LG 6	ASTYANAX_866	ano10	0.000 cM	16:9,191,000-9,356,000 bp
LG 6	ASTYANAX_861	mlf2	9.409 cM	16:34,048,300-34,059,800 bp
LG 6	ASTYANAX_858	leng8	32.388 cM	16:11,149,800-11,161,800 bp
LG 7	N/A
LG 8	ASTYANAX_829	dryk1aa	0.000 cM	10:207,900-222,500 bp
LG 8	ASTYANAX_830	vps36	26.068 cM	10:25,089,200-25,110,800 bp
LG 8	ASTYANAX_691	zgc:110340	33.744 cM	5:29,511,070-29,512,330 bp
LG 8	ASTYANAX_831	nipblb	50.272 cM	10:35,010,000-35,099,000 bp
LG 9	ASTYANAX_631	mtmr9	0.000 cM	20:19,015,000-19,060,000 bp
LG 9	ASTYANAX_655	myoc	11.966 cM	20:15,023,900-15,031,600 bp
LG 9	ASTYANAX_648	ephx1	16.293 cM	20:36,651,600-36,664,000 bp
LG 10	ASTYANAX_692	zmat5	0.000 cM	5:33,713,200-33,718,300 bp
LG 10	ASTYANAX_695	ap2b1	14.971 cM	5:62,826,000-62,909,000 bp
LG 11	ASTYANAX_690	senp3a	0.000 cM	5:25,887,700-25,901,400 bp
LG 11	ASTYANAX_687	surf2	35.678 cM	5:1,527,600-1,541,600 bp
LG 12	ASTYANAX_689	coro1ca	0.000 cM	5:22,091,000-22,212,000 bp
LG 12	ASTYANAX_693	mtmr12	28.055 cM	5:42,721,900-42,745,200 bp
LG 13	ASTYANAX_725	ttc21b	0.000 cM	9:51,011,000-51,077,000 bp
LG 13	ASTYANAX_724	slc12a8	11.720 cM	9:39,693,000-39,739,000 bp
LG 13	ASTYANAX_727	gsk3b	18.965 cM	9:9,790,000-9,904,000 bp
LG 13	ASTYANAX_721	lmo7a	26.086 cM	9:22,918,000-23,013,000 bp
LG 13	ASTYANAX_720	nup53	34.298 cM	9:12,538,000-12,547,000 bp
LG 13	ASTYANAX_722	ccnyl1	46.117 cM	9:29,268,700-29,290,800 bp
LG 14	ASTYANAX_702	slc9a7	0.000 cM	6:37,469,000-37,558,000 bp
LG 14	ASTYANAX_832	rab7	21.850 cM	11:16,559,000-16,604,000 bp
LG 14	ASTYANAX_703	pfkmb	22.890 cM	6:39,667,400-39,699,000 bp
LG 14	ASTYANAX_701	nasp	26.655 cM	6:33,608,100-33,615,100 bp
LG 14	ASTYANAX_700	ssb	60.407 cM	6:3,527,300-3,541,800 bp
LG 15	N/A
LG 16	ASTYANAX_643	tgm1	0.000 cM	23:46,353,200-46,368,500 bp
LG 16	ASTYANAX_650	zgc:73167	18.029 cM	23:16,101,000-16,121,700 bp
LG 16	ASTYANAX_637	sdf4	50.671 cM	23:24,980,100-24,987,500 bp
LG 17	ASTYANAX_634	chtopa	0.000 cM	19:24,380,800-24,406,300 bp
LG 17	ASTYANAX_639	nxph1	15.348 cM	19:39,398,000-39,485,000 bp
LG 17	ASTYANAX_653	cyhr1	38.370 cM	19:44,521,000-44,533,100 bp
LG 17	ASTYANAX_647	ncdn	42.076 cM	19:50,198,400-50,218,100 bp
LG 18	ASTYANAX_846	arg2	0.000 cM	13:33,246,900-33,259,100 bp
LG 18	ASTYANAX_844	cdc25	19.401 cM	13:14,967,400-14,984,700 bp
LG 18	ASTYANAX_845	erlin1	32.879 cM	13:25,457,300-25,474,600 bp
LG 18	ASTYANAX_847	btaf1	34.362 cM	13:43,128,000-43,190,000 bp
LG 19	ASTYANAX_642	paqr5a	0.000 cM	18:20,239,800-20,247,500 bp
LG 19	ASTYANAX_641	ehd2	25.357 cM	18:43,064,800-43,081,600 bp
LG 19	ASTYANAX_622	vasp	40.617 cM	18:39,055,000-39,104,000 bp
LG 19	ASTYANAX_621	ap2m1b	52.591 cM	18:44,717,000-44,878,000 bp
LG 20	ASTYANAX_654	slc25a44a	0.000 cM	25:6,618,000-6,629,500 bp
LG 20	ASTYANAX_656	tpm1	18.588 cM	25:33,884,000-33,956,000 bp
LG 20	ASTYANAX_623	spty2d1	26.546 cM	25:24,959,800-24,972,600 bp
LG 21	ASTYANAX_826	cul4a	0.000 cM	1:0-730,000 bp
LG 21	ASTYANAX_827	pros1	0.300 cM	1:216,600-230,200 bp
LG 22	ASTYANAX_640	ccng2	0.000 cM	21:5,810,500-5,819,500 bp
LG 22	ASTYANAX_645	zgc:158856	25.756 cM	21:29,032,100-29,037,800 bp
